# Supplementary material for: Comparative functional analysis of macrophage phagocytosis in Dagu chickens and Wenchang chickens
Source: Front Immunol. 2023 Feb 6;14:1064461. doi: 10.3389/fimmu.2023.1064461 (PMC9941738; doi:10.3389/fimmu.2023.1064461)
Supplement: Supplementary file 1 [file Table_1.xlsx]

## Sheet: S1
Table S1. 1136 differentially expressed genes (DEGs) between the Dagu chickens and Wenchang chickens.
DEGs:differentially expressed genes; FDR:false discovery rate, obtained by correcting for the significance of the difference p-value; FC:fold change.
#ID	Gene name	FDR	log2FC	regulated
Gallus_gallus_newGene_4566		0.00675338	1.19768	up
ENSGALG00000000107	TRIM7.1	0.00417625	-1.41719	down
ENSGALG00000000102	UBE2T	0.0117221	-1.12245	down
ENSGALG00000010478	STIL	0.0119315	-0.903823	down
ENSGALG00000016823	TFDP1	0.0450972	-0.641523	down
Gallus_gallus_newGene_6875		0.000575709	-1.10697	down
Gallus_gallus_newGene_831		0.00419066	-0.595468	down
Gallus_gallus_newGene_839		0.000140345	1.27709	up
ENSGALG00000044662		0.0222378	1.03789	up
ENSGALG00000004121	LPAR4	0.0307869	0.670693	up
ENSGALG00000004123	PABPC1L	0.00474064	-1.02804	down
ENSGALG00000049660		0.00275038	1.40604	up
ENSGALG00000019835	TRIM27.2	0.0121135	-1.25049	down
ENSGALG00000002467	MTSS2	1.07779e-05	1.4376	up
ENSGALG00000002466	SLC2A5	0.00298571	0.744813	up
ENSGALG00000025996		0.0166139	-1.07054	down
ENSGALG00000024481	CENPS	1.67402e-10	-1.39179	down
Gallus_gallus_newGene_7675		0.0222951	-1.13905	down
ENSGALG00000053052		0.000126796	1.84913	up
Gallus_gallus_newGene_1634		0.00144549	0.606884	up
ENSGALG00000045037	CYP2W1	0.00962934	-1.23723	down
ENSGALG00000006011	KIAA0753	0.00177196	-0.653997	down
Gallus_gallus_newGene_2455		0.0132937	-0.870454	down
Gallus_gallus_newGene_316		0.00298974	-0.664606	down
ENSGALG00000002663	ATR	0.0291935	-0.700701	down
ENSGALG00000037888	TBXA2R	0.0452198	-0.809939	down
ENSGALG00000031067	TMEM132A	0.000294838	0.854747	up
ENSGALG00000008095	KIF23	0.00482815	-1.23258	down
ENSGALG00000052088	SFR1	2.01911e-05	-1.38923	down
ENSGALG00000034688	TIMELESS	0.0149768	-0.941062	down
ENSGALG00000041013	TNS1	0.023503	0.675693	up
ENSGALG00000005020		0.00123646	-0.600972	down
Gallus_gallus_newGene_38		0.0314136	0.691794	up
ENSGALG00000002346	CLSPN	0.00179414	-1.27419	down
ENSGALG00000002347	DIPK2A	0.0455455	0.747639	up
ENSGALG00000014425	NCAPG	0.0158669	-1.05274	down
ENSGALG00000017302	SLCO2B1	0.0067224	0.724361	up
ENSGALG00000015439	SLC44A1	0.0166139	0.722882	up
ENSGALG00000009825	SRGAP1	0.001039	-0.954188	down
ENSGALG00000000529	LIMD2	0.0359986	-0.999643	down
ENSGALG00000031606	NDC1	0.000228406	-0.917873	down
ENSGALG00000020201	CEP44	0.0160075	-0.817321	down
ENSGALG00000033512	CPEB4	0.0010688	0.703721	up
ENSGALG00000032398	ASPM	0.00962934	-1.17151	down
ENSGALG00000013177	BCAT1	0.000718441	0.796684	up
ENSGALG00000032743	C1orf112	0.000613788	-1.02924	down
Gallus_gallus_newGene_7166		0.012517	-0.893368	down
Gallus_gallus_newGene_7169		0.03825	-0.908545	down
ENSGALG00000000678	CITED4	0.0416812	-0.744807	down
ENSGALG00000011476	SEPTIN11	0.000128502	-1.13841	down
ENSGALG00000046992	MCRIP2	0.0190138	0.731295	up
ENSGALG00000005472	NAT	0.0170982	0.814848	up
ENSGALG00000005474	PNAT10	0.00979677	0.822148	up
ENSGALG00000041420		0.0329169	0.725979	up
ENSGALG00000010700	RPA3	0.0108605	-0.854445	down
ENSGALG00000010703	DGLUCY	0.001039	0.880676	up
ENSGALG00000002175	KIF14	0.0101508	-1.20554	down
ENSGALG00000048097		0.0108362	0.745877	up
ENSGALG00000004794	H2AFY2	0.00255162	-0.971741	down
ENSGALG00000032452	GAS7	2.21845e-05	0.818903	up
ENSGALG00000001109	GTSF1	0.0191495	1.15173	up
ENSGALG00000053509	DDX11	0.00441715	-0.826088	down
ENSGALG00000019663	ACBD7	0.0105334	1.22568	up
ENSGALG00000025751	NMRK2	0.0260398	0.708508	up
ENSGALG00000027454	CENPW	0.00486451	-1.21269	down
ENSGALG00000014952	CERT1	0.000496126	1.06485	up
ENSGALG00000015396	CD200	0.0426748	0.685393	up
ENSGALG00000008233	BUB1	0.0189673	-1.06098	down
Gallus_gallus_newGene_3416		0.0430472	0.883144	up
ENSGALG00000004005	AKR7L	0.0002952	-0.634248	down
ENSGALG00000038652		0.0198811	0.728952	up
ENSGALG00000010836	AHR	0.0306506	0.826849	up
ENSGALG00000008803		0.0254911	-0.862707	down
Gallus_gallus_newGene_7531		0.0140568	1.08049	up
Gallus_gallus_newGene_6662		0.00121365	-0.712951	down
Gallus_gallus_newGene_5367		0.0250316	-0.654466	down
ENSGALG00000010195		0.00434583	-1.20384	down
ENSGALG00000009731	ARHGAP11B	0.00244893	-1.17082	down
ENSGALG00000004343	HPD	0.0117001	0.666909	up
ENSGALG00000007157	TENT5D	0.00963835	-1.26027	down
ENSGALG00000032645	H2A-VIII	0.0315688	-0.730215	down
ENSGALG00000026424	TOR2A	0.00375363	0.631345	up
ENSGALG00000026392	PIPOX	0.0104097	1.27721	up
ENSGALG00000039337	SH3BP5	0.00858086	-1.10415	down
ENSGALG00000012629	ZNF367	0.018054	-0.890414	down
ENSGALG00000029837	OST4	0.0257352	-0.657052	down
ENSGALG00000029834	AIF1L	0.00974759	0.815168	up
Gallus_gallus_newGene_2025		0.00135248	-1.55408	down
Gallus_gallus_newGene_3958		0.048405	-0.664227	down
Gallus_gallus_newGene_7708		7.41437e-05	-1.78615	down
Gallus_gallus_newGene_6257		0.00179414	0.662955	up
ENSGALG00000012546	MCM5	0.000597958	-1.34665	down
ENSGALG00000052453		0.00826074	0.836009	up
ENSGALG00000028821	GLIPR2	0.0267459	-1.11421	down
ENSGALG00000011783	HIST1H111R	0.0336711	-0.674758	down
ENSGALG00000034198	MCM10	0.000176301	-1.60177	down
ENSGALG00000043938	LIG1	0.000195966	-1.40126	down
ENSGALG00000026210	POMK	0.00254864	-0.763638	down
ENSGALG00000013039	BID	0.03671	0.640904	up
ENSGALG00000013784	CDT1	0.000237453	-1.22971	down
Gallus_gallus_newGene_1548		0.000553228	-1.29924	down
ENSGALG00000014336	RELL1	0.0356566	0.694645	up
Gallus_gallus_newGene_5736		0.0208611	0.908677	up
ENSGALG00000011331	CTH	0.0218195	0.588507	up
Gallus_gallus_newGene_194		0.00851267	-0.774659	down
ENSGALG00000005648		0.00468583	-1.06017	down
ENSGALG00000005649		0.000945062	-0.838655	down
ENSGALG00000004323	RASAL2	0.00858086	0.720714	up
ENSGALG00000031735	CD5	0.00885741	0.740821	up
ENSGALG00000004521	GPX3	0.0193835	1.04276	up
ENSGALG00000053391		0.0327359	-0.659984	down
ENSGALG00000052168		0.00233466	0.917907	up
ENSGALG00000003899	RAB17	0.0120049	0.975967	up
ENSGALG00000001945	RFT1	0.00670554	0.652593	up
ENSGALG00000001942	SPDL1	0.0189188	-0.835602	down
ENSGALG00000011275	DEPDC1	0.00348226	-1.24164	down
Gallus_gallus_newGene_654		0.0154728	0.961927	up
ENSGALG00000032854	ACP5	0.00880334	0.944538	up
ENSGALG00000026661	MSRB3	0.0399901	-1.00522	down
Gallus_gallus_newGene_1838		0.0293719	1.0267	up
Gallus_gallus_newGene_6436		0.0346573	0.870278	up
Gallus_gallus_newGene_1789		0.0119857	1.24317	up
ENSGALG00000014824	PTGER4	0.0493693	-0.782157	down
ENSGALG00000051101		0.0041907	1.07498	up
Gallus_gallus_newGene_4559		0.000148254	1.6954	up
ENSGALG00000006658	FANCI	0.000942151	-1.16938	down
ENSGALG00000027096	LGALSL	0.0403575	0.796377	up
ENSGALG00000007217	BEST1	0.02886	0.802293	up
Gallus_gallus_newGene_6846		0.0362607	1.02134	up
ENSGALG00000046494	CASP10	0.00485533	-1.01302	down
ENSGALG00000000978	CEP104	0.00806515	-0.997425	down
ENSGALG00000046729		0.0384429	-1.05084	down
ENSGALG00000048989		1.3902e-06	1.71435	up
ENSGALG00000012705	GMPR2	0.00652412	-1.17388	down
ENSGALG00000030247	TMOD4	0.0150609	-0.776894	down
ENSGALG00000016581	TCEANC	0.000294838	-0.786057	down
ENSGALG00000016582	PBK	0.00809062	-1.15313	down
Gallus_gallus_newGene_1667		0.00174272	-0.706894	down
ENSGALG00000014983	F2R	0.0250862	-1.12102	down
ENSGALG00000010356	RAD54L	0.008253	-1.17809	down
ENSGALG00000011914	CENPM	0.00933325	-0.896744	down
Gallus_gallus_newGene_4743		0.00192034	-1.17401	down
ENSGALG00000009645	ESRRG	0.000718441	0.839711	up
ENSGALG00000006374	TBX6	0.00502992	0.893827	up
ENSGALG00000033303		0.0114452	-1.04068	down
Gallus_gallus_newGene_1463		0.0442414	0.762499	up
Gallus_gallus_newGene_1466		0.00151819	0.978752	up
ENSGALG00000013607	FBXO5	0.000198697	-1.52157	down
ENSGALG00000017350	RRM1	0.000135384	-1.31697	down
ENSGALG00000046226	SCARB1	0.0114017	-0.999844	down
ENSGALG00000004161	CCNB1	0.0073794	-0.961635	down
ENSGALG00000050742		0.0454155	-0.723513	down
ENSGALG00000004897	GTSE1	0.00990037	-1.17103	down
ENSGALG00000005769	WEE1	0.0206458	-0.810854	down
ENSGALG00000042201	TP53BP1	0.00104823	-0.659963	down
ENSGALG00000033522		0.0142395	-0.945527	down
ENSGALG00000033520	DCSTAMP	0.0210479	0.805402	up
ENSGALG00000032699	CDK2	0.000697284	-1.12317	down
ENSGALG00000027747	TROJANZ	0.00825443	0.75536	up
ENSGALG00000013494	CENPN	0.000207596	-1.43208	down
ENSGALG00000012361	NIN	0.0354015	-0.603586	down
Gallus_gallus_newGene_1162		0.0106008	-1.15568	down
ENSGALG00000010435	RASGRP3	0.00398033	0.822437	up
ENSGALG00000009297	TELO2	6.58979e-07	0.901844	up
ENSGALG00000049503		0.0449274	-1.02062	down
ENSGALG00000044485	F2RL3	0.0333916	-1.07698	down
ENSGALG00000023953		0.00247871	1.30875	up
ENSGALG00000038416		0.0377816	-0.888472	down
ENSGALG00000038413	SURF6	0.000212651	-0.627148	down
ENSGALG00000038411	CENPL	0.000759385	-1.39894	down
ENSGALG00000033770		0.0351225	0.777394	up
ENSGALG00000021443	PANX3	0.00733953	-0.762589	down
ENSGALG00000039735	EML1	0.00748104	-1.296	down
ENSGALG00000015438	MPZL1	0.000310435	0.764192	up
ENSGALG00000015360	KIAA1524	7.77077e-05	-1.4278	down
ENSGALG00000015363	HJURP	0.00332911	-1.31455	down
ENSGALG00000008262	RASGRF1	2.82922e-05	-1.6369	down
ENSGALG00000000059	TUBB3	0.0244343	-0.842634	down
Gallus_gallus_newGene_2798		0.0265852	0.966069	up
ENSGALG00000006048		0.0234971	-1.05919	down
ENSGALG00000009814	NSL1	0.000195283	-0.771651	down
ENSGALG00000005077	F8	0.0121805	-1.23811	down
ENSGALG00000045642	TNFRSF11A	0.000429466	0.623452	up
ENSGALG00000006525	NCAPG2	0.00368977	-1.10777	down
ENSGALG00000043399	EZH2	0.00753379	-0.614352	down
ENSGALG00000003045	E2F1	4.74257e-08	-1.25913	down
ENSGALG00000028622		0.0435501	-1.02557	down
ENSGALG00000040447	CDCP1	0.000228406	1.36103	up
ENSGALG00000040444	SEMA3C	0.033473	0.667715	up
Gallus_gallus_newGene_5331		0.038532	1.05117	up
Gallus_gallus_newGene_5338		0.0429526	-1.03095	down
ENSGALG00000000576	METTL25B	0.019598	-0.669204	down
ENSGALG00000001229	SKI	0.00167718	-0.684517	down
ENSGALG00000002558	ASL1	0.00117463	1.58382	up
ENSGALG00000003684		0.00164845	-0.950641	down
ENSGALG00000032618	DUSP5	0.00753379	-1.22885	down
ENSGALG00000042491		0.0233747	-0.861349	down
Gallus_gallus_newGene_2887		0.0390104	-0.775713	down
ENSGALG00000002581		0.00307706	-0.838593	down
ENSGALG00000009217	TBC1D24	0.0026181	0.748236	up
ENSGALG00000013848	MVK	0.00516002	-0.620334	down
Gallus_gallus_newGene_6263		8.32438e-05	-1.26114	down
ENSGALG00000015358	MYH15	0.000148254	1.74268	up
ENSGALG00000044404	FAM83D	0.000237453	-1.54342	down
ENSGALG00000036787	HSD17B12	0.00738417	0.831492	up
ENSGALG00000034493	DCLK3	0.0474391	0.776873	up
ENSGALG00000033447	H2AZ2	0.000831285	-0.704318	down
ENSGALG00000036432	DNAJC17	1.42572e-07	-0.833506	down
ENSGALG00000004727	ULK2	0.00180104	0.768294	up
ENSGALG00000032428		0.0166139	-1.16626	down
Gallus_gallus_newGene_7336		0.00132633	1.55325	up
Gallus_gallus_newGene_5743		0.0452198	0.722783	up
ENSGALG00000016937	DIAPH3	0.000384804	-1.41058	down
Gallus_gallus_newGene_7078		0.0182562	1.04414	up
Gallus_gallus_newGene_921		0.000718441	-1.54979	down
ENSGALG00000006051	CDC7	0.00104128	-1.39116	down
ENSGALG00000043642	ANLN	0.00140536	-1.36684	down
ENSGALG00000026757	DHFR	0.0257043	-0.889374	down
ENSGALG00000020342		0.00287888	-0.791073	down
Gallus_gallus_newGene_7274		0.0330268	-0.787047	down
ENSGALG00000019552	SERPINB10	0.00915016	-1.27573	down
ENSGALG00000021653	IFT22	0.0490471	-0.798619	down
ENSGALG00000039589		0.00328076	-0.868814	down
ENSGALG00000026038	ERI2	0.0169647	-1.02574	down
ENSGALG00000027635	NME3	0.00695901	-0.59375	down
ENSGALG00000013568	NR4A3	0.000138426	-1.72639	down
ENSGALG00000012211	PDLIM5	0.00904364	0.585036	up
ENSGALG00000012219	UNC5C	0.0496699	-0.983352	down
ENSGALG00000001117	PFKFB2	0.00991235	0.90236	up
ENSGALG00000001938	SLC25A24	0.000424294	1.04594	up
ENSGALG00000003161	GDF3	0.0392865	-0.659671	down
Gallus_gallus_newGene_6409		0.000125913	0.932262	up
ENSGALG00000010268		0.035562	-0.883756	down
Gallus_gallus_newGene_4584		0.02886	0.97354	up
ENSGALG00000005330	SNCAIP	0.02123	-1.15788	down
ENSGALG00000006689	ABHD2	0.000840102	0.908681	up
Gallus_gallus_newGene_4632		0.00880334	-0.678091	down
ENSGALG00000045350		0.0108175	-1.26961	down
ENSGALG00000002762	UHRF1BP1	0.00880334	0.826763	up
ENSGALG00000000949	HBEGF	0.00940976	-1.04503	down
ENSGALG00000003412		0.00510524	0.719601	up
ENSGALG00000012080		0.0417465	0.949874	up
ENSGALG00000012085		1.67402e-10	-0.712152	down
Gallus_gallus_newGene_3505		0.0249252	1.09912	up
ENSGALG00000016602	ARHGAP6	9.22208e-05	-1.0623	down
ENSGALG00000014603	C1S	0.00861881	-1.04242	down
ENSGALG00000046960		0.0173395	-0.803921	down
ENSGALG00000012456	RAC2	0.000135384	-0.86714	down
ENSGALG00000034967	GDPD5	0.0285296	0.816055	up
ENSGALG00000007695	SNAPC5	0.00141769	0.721075	up
ENSGALG00000042375		0.00163938	-1.13419	down
ENSGALG00000026865	XRCC2	0.00177628	-0.787925	down
ENSGALG00000049101		0.00540675	-0.984425	down
ENSGALG00000005995	SLC13A5	0.0141275	-1.12223	down
Gallus_gallus_newGene_2364		0.0395576	-0.607844	down
ENSGALG00000015712	SLBP	0.00219173	-1.27454	down
ENSGALG00000012295	CDKL1	0.0299087	0.64559	up
Gallus_gallus_newGene_2583		0.00210266	-1.37542	down
ENSGALG00000003860	MID2	0.0347959	-1.05801	down
ENSGALG00000028928	LCAT	0.0010387	1.595	up
ENSGALG00000035850	CSAD	0.0270991	-0.693093	down
Gallus_gallus_newGene_6636		0.0230511	1.13395	up
ENSGALG00000004849	WSCD2	0.0352641	-0.801402	down
ENSGALG00000011224	SLC4A3	0.0478627	-0.594476	down
ENSGALG00000011226	ANKRD28	0.00997997	-0.89893	down
ENSGALG00000005714	PKD1	0.0270182	0.613884	up
ENSGALG00000001412	SEMA7A	0.0146469	0.920413	up
ENSGALG00000043727	NR4A1	0.00158925	-1.50914	down
ENSGALG00000033063	GINS2	0.000702795	-1.34135	down
ENSGALG00000033068	TLR21	0.00723735	0.708125	up
ENSGALG00000030781	CA2	0.00875274	-1.10302	down
ENSGALG00000019768	ACSF2	0.019426	0.752156	up
Gallus_gallus_newGene_1860		0.000148254	-1.2935	down
Gallus_gallus_newGene_1862		0.0124922	1.09587	up
ENSGALG00000015691	SMC2	0.033712	-1.01989	down
ENSGALG00000012319		0.000783844	-1.51181	down
ENSGALG00000014877	EMB	0.00667622	-0.912522	down
Gallus_gallus_newGene_1137		0.00878438	-1.30509	down
Gallus_gallus_newGene_1135		0.0340791	-0.730908	down
ENSGALG00000008359	CD248	0.0292469	-1.10315	down
ENSGALG00000006608		5.93379e-09	-1.21378	down
ENSGALG00000007555	CCND1	0.0161593	-0.762735	down
Gallus_gallus_newGene_818		0.0237016	-1.06393	down
ENSGALG00000015860	UBE3D	0.0395382	-0.611414	down
ENSGALG00000034992	FRMD4A	0.0016264	1.19981	up
Gallus_gallus_newGene_3801		0.0031367	-1.43981	down
ENSGALG00000023120	SULT1B1	0.00682727	0.850237	up
Gallus_gallus_newGene_6386		0.0435058	0.816176	up
ENSGALG00000015331	GNE	0.0187887	0.758006	up
ENSGALG00000008256	BLM	0.00274256	-0.814915	down
ENSGALG00000051947	OPA3	0.0113395	-0.67489	down
ENSGALG00000055069		5.03399e-05	-0.607992	down
ENSGALG00000006035	PDE3B	0.00420757	-1.15128	down
Gallus_gallus_newGene_2475		0.0086875	-1.28652	down
ENSGALG00000000866	SELENBP1	0.0318596	0.705243	up
ENSGALG00000005918	DIPK1A	0.0426748	-0.68778	down
ENSGALG00000052573	UBE2S	0.0010688	-0.608549	down
ENSGALG00000036806	GDF11	0.0257043	-1.00766	down
ENSGALG00000012165	DLGAP5	0.0117259	-1.08358	down
ENSGALG00000012160	KIF18A	0.00260161	-1.31727	down
ENSGALG00000049609		1.61472e-06	0.761376	up
ENSGALG00000009052	LBH	0.0211152	-0.90126	down
ENSGALG00000012987	CCDC77	0.00814867	-0.836943	down
ENSGALG00000010854		1.29321e-05	1.11654	up
ENSGALG00000053371		0.0281046	0.961074	up
ENSGALG00000008860	LONRF3	0.038921	-0.590216	down
Gallus_gallus_newGene_1990		0.0369825	-1.0521	down
ENSGALG00000016724	RGN	0.0168716	-1.09861	down
ENSGALG00000009800	SETD7	2.04654e-05	0.614924	up
ENSGALG00000001491	NCAPD3	0.00230748	-1.19889	down
Gallus_gallus_newGene_3667		0.0462047	-0.716471	down
ENSGALG00000006267	TPX2	0.00632681	-1.14895	down
ENSGALG00000004376	KCNJ2	0.036356	0.770741	up
ENSGALG00000007131		0.00420757	-0.692672	down
ENSGALG00000002562	ARAP3	0.0299025	0.692415	up
ENSGALG00000002561		0.0158196	-1.04785	down
ENSGALG00000033570		0.000597958	-1.17328	down
ENSGALG00000034708	USP12	0.0341672	-0.883118	down
ENSGALG00000041750	ADAMTS9	0.0347959	-1.06867	down
ENSGALG00000012394		0.000274422	1.34563	up
ENSGALG00000012396	PTGER2	0.0117259	0.845577	up
Gallus_gallus_newGene_5451		0.00218232	0.696025	up
ENSGALG00000008538	GINS1	0.002136	-1.4305	down
Gallus_gallus_newGene_891		0.0445464	0.95054	up
Gallus_gallus_newGene_899		0.000525169	-1.63349	down
ENSGALG00000034271	UHRF1	0.00017825	-1.40927	down
ENSGALG00000040157	CHTF18	0.0194783	-0.70192	down
Gallus_gallus_newGene_704		0.0373053	-1.04882	down
ENSGALG00000005451	HELLS	0.0064134	-1.12583	down
ENSGALG00000030291	IRF9	0.0173395	-0.87268	down
ENSGALG00000039741	TNFRSF8	0.0112431	-1.0491	down
ENSGALG00000013091	EPS8	0.00670554	0.631286	up
ENSGALG00000013095	DERA	0.0408818	0.625665	up
ENSGALG00000016575	GPM6B	0.0099169	1.27926	up
ENSGALG00000015001	LAMA4	0.0140126	-0.847005	down
ENSGALG00000012055		0.0197416	0.729731	up
ENSGALG00000009690	CENPF	0.000817392	-1.34785	down
ENSGALG00000054336	CDC25B	7.71421e-08	-0.755927	down
Gallus_gallus_newGene_2744		0.0145271	-0.850406	down
ENSGALG00000053641		0.000617225	-0.945098	down
ENSGALG00000007346	JCAD	0.0308858	-1.03353	down
ENSGALG00000031511	HIP1R	0.00623888	-0.797526	down
ENSGALG00000035465	WDR76	0.00162211	-0.913824	down
ENSGALG00000016034	ATRN	0.000141379	0.743925	up
ENSGALG00000016036	DOP1B	0.00535631	0.738849	up
ENSGALG00000006637		0.0442414	-0.973307	down
ENSGALG00000028790	DNASE2B	0.0309438	0.800962	up
ENSGALG00000029724	MTURN	0.0229588	0.844931	up
ENSGALG00000043613	TXNDC16	0.0207889	0.615932	up
ENSGALG00000030313	RAD51	7.66099e-05	-1.30111	down
ENSGALG00000020392	PRIMA1	0.0493693	1.00606	up
Gallus_gallus_newGene_6641		0.00817878	0.931291	up
Gallus_gallus_newGene_1915		0.0385427	-0.946006	down
Gallus_gallus_newGene_1917		0.0392226	-0.80995	down
Gallus_gallus_newGene_1918		0.00878438	-1.1367	down
ENSGALG00000054915		0.00135095	-1.43884	down
Gallus_gallus_newGene_5348		0.000135384	1.25997	up
ENSGALG00000016332	MCPH1	0.0101346	-1.06786	down
ENSGALG00000000632	CHTF8	6.35867e-06	-1.53943	down
Gallus_gallus_newGene_4433		0.00121344	-1.36789	down
Gallus_gallus_newGene_4434		3.38769e-15	-2.55433	down
Gallus_gallus_newGene_4439		0.0250181	-1.05949	down
ENSGALG00000009718	FAM53B	0.0308858	-0.883763	down
ENSGALG00000054730		0.000236003	1.48541	up
ENSGALG00000006775	TGM2	0.0116167	-1.15932	down
ENSGALG00000022871	HHLA2	2.17941e-06	1.92029	up
ENSGALG00000022874	RAB31	9.47886e-06	0.629111	up
ENSGALG00000022875		0.0213362	-1.15696	down
ENSGALG00000019967	MTFR2	0.00298974	-1.10746	down
ENSGALG00000002242	GALNT9	0.0161174	0.88437	up
ENSGALG00000048270		0.00664117	0.856904	up
ENSGALG00000030502	ADAMTS4	2.81859e-10	-2.69441	down
ENSGALG00000053854	AKR1E2	0.0469547	-0.600721	down
ENSGALG00000009269	PTGR2	0.00479864	-1.08964	down
ENSGALG00000010957	USP1	0.000552349	-0.754448	down
Gallus_gallus_newGene_7495		0.00943638	1.01927	up
ENSGALG00000053140		0.00105822	0.917018	up
ENSGALG00000016442	RRM2	0.000561578	-1.55656	down
Gallus_gallus_newGene_1766		0.0254743	-0.684375	down
Gallus_gallus_newGene_1764		0.0424768	0.931229	up
ENSGALG00000011141	ITGB6	0.000198697	-1.79429	down
ENSGALG00000001595	PHF19	0.00232487	-0.825298	down
ENSGALG00000000461	MRC2	0.0194689	-1.14937	down
Gallus_gallus_newGene_4604		0.000371186	-1.15997	down
ENSGALG00000006106	TNFRSF6B	0.0325206	1.04012	up
ENSGALG00000004195	KIF4B	0.0194677	-0.851032	down
ENSGALG00000004199	TMEM184A	0.00435732	-1.17854	down
ENSGALG00000040279	RHCE	0.0244012	-1.00214	down
ENSGALG00000006840		0.0260398	0.665249	up
Gallus_gallus_newGene_1561		0.0207989	0.698126	up
ENSGALG00000017075	FRY	5.08387e-05	0.628602	up
ENSGALG00000005336	GUK1	0.000332203	-0.590592	down
Gallus_gallus_newGene_6379		0.0441498	0.999551	up
ENSGALG00000046326	IL1R2	0.0105321	1.17168	up
ENSGALG00000028147	CTSK	0.0221078	0.98774	up
ENSGALG00000003922	TOP2A	0.00647717	-1.17716	down
ENSGALG00000040586	TUBA3E	5.48334e-05	-0.784038	down
ENSGALG00000029235	CPNE4	3.45252e-05	-0.99532	down
ENSGALG00000035923	MTMR11	0.0120433	0.731823	up
Gallus_gallus_newGene_423		0.0396952	-1.01374	down
Gallus_gallus_newGene_428		0.00468583	-1.401	down
ENSGALG00000010006	SLC10A7	0.000312767	0.585614	up
ENSGALG00000009157	ECT2	0.00708497	-1.21393	down
ENSGALG00000006318	IL21R	0.00299891	-1.19789	down
ENSGALG00000003361	TREM-B1	0.0098395	-1.22658	down
ENSGALG00000003096	CBFA2T2	0.00849343	-1.22078	down
ENSGALG00000023571	TRIM59	0.00230307	-0.92439	down
ENSGALG00000021592	TLCD2	0.0359562	0.672401	up
ENSGALG00000041086	MRPL15	0.0273747	-0.620717	down
ENSGALG00000013605	CARMIL1	0.00180891	-1.39379	down
ENSGALG00000012264	TRMT10A	0.00697404	-0.599989	down
ENSGALG00000010649	CNST	0.0132004	-1.17316	down
ENSGALG00000004300	PTDSS2	0.0128699	0.722294	up
ENSGALG00000035882	TANGO6	0.00578137	-0.598756	down
ENSGALG00000000379	ITGB3	0.00530708	-1.08581	down
Gallus_gallus_newGene_674		0.0354015	0.621828	up
ENSGALG00000033834	TRIP13	0.000561578	-1.34043	down
ENSGALG00000007744	CASS4	0.0378753	-0.834397	down
ENSGALG00000054769		0.0325215	1.05046	up
Gallus_gallus_newGene_6450		0.0149193	-1.16593	down
Gallus_gallus_newGene_5483		0.0425691	-0.645854	down
ENSGALG00000008368	RAD18	0.00221346	-1.23674	down
ENSGALG00000006631	TICRR	0.000429466	-1.09255	down
ENSGALG00000006639	CEP55	0.00695901	-1.21226	down
ENSGALG00000008584	NUSAP1	0.00333074	-1.25366	down
Gallus_gallus_newGene_6868		0.0189673	0.651491	up
Gallus_gallus_newGene_6867		0.0429083	0.766687	up
Gallus_gallus_newGene_2360		0.0105321	-0.797875	down
Gallus_gallus_newGene_820		0.0413295	-0.697259	down
ENSGALG00000003461	USP49	0.0135545	0.705632	up
ENSGALG00000037913	KLF10	0.000361893	-0.796526	down
ENSGALG00000004113		0.00488194	0.992565	up
ENSGALG00000051645	CDC6	0.000266801	-1.66574	down
Gallus_gallus_newGene_7607		0.0170538	1.1081	up
ENSGALG00000011683	CENPC	0.000309329	-1.28471	down
ENSGALG00000011686	SEMA5B	0.00639576	-1.30313	down
ENSGALG00000009668	HPF1	0.00254389	-0.706433	down
ENSGALG00000006399	TLNRD1	0.000900238	-0.649718	down
ENSGALG00000002679	GLT1D1	0.0337868	0.731167	up
ENSGALG00000004631	DRAXIN	0.0360797	0.596309	up
ENSGALG00000047316		0.0172624	0.872049	up
ENSGALG00000047313		6.73616e-05	-1.31487	down
ENSGALG00000036856	CBX5	0.000101279	-1.03441	down
ENSGALG00000033320		1.66459e-09	-1.56161	down
Gallus_gallus_newGene_3153		0.0151534	-0.754388	down
Gallus_gallus_newGene_3150		0.00241899	1.48143	up
Gallus_gallus_newGene_4877		0.00217543	0.710139	up
ENSGALG00000015409	PROS1	0.000356705	0.927947	up
ENSGALG00000009854	NEK2	0.0122266	-1.16323	down
ENSGALG00000050760	ADCY6	0.0327755	-1.01652	down
ENSGALG00000014753	CENPK	0.00356196	-1.29544	down
ENSGALG00000005291		0.000202571	-1.33008	down
ENSGALG00000000516	FANCA	3.72173e-05	-1.79579	down
ENSGALG00000010120	KIF2C	0.00474064	-1.22147	down
ENSGALG00000036642	RAD9A	0.00263199	0.646116	up
ENSGALG00000049859	H2AFJ	0.0146837	-0.666321	down
ENSGALG00000024272	S100A12	0.00580329	-1.01599	down
ENSGALG00000038145	DPP7	0.00123851	0.663924	up
ENSGALG00000012348	MCM6	0.00230307	-1.18618	down
ENSGALG00000036645	KIF15	0.00991807	-1.17827	down
ENSGALG00000008508	PYGB	0.02982	0.737926	up
ENSGALG00000013907	KDR	0.00238235	-1.44216	down
ENSGALG00000007507	MASTL	0.0477595	-0.822443	down
Gallus_gallus_newGene_2677		0.0108362	1.0672	up
ENSGALG00000052918		0.0179952	-1.1743	down
ENSGALG00000045185		0.0118863	-1.15687	down
ENSGALG00000040120		0.0122266	-0.639048	down
ENSGALG00000046983		0.0450767	-0.982672	down
ENSGALG00000010713		0.0120415	-0.659436	down
ENSGALG00000002167	PATL2	5.80109e-06	-1.65521	down
ENSGALG00000002781	BRCA1	0.00940976	-1.19636	down
ENSGALG00000004257	TSPAN15	0.00751897	-1.30527	down
Gallus_gallus_newGene_1657		0.00431678	0.990201	up
ENSGALG00000039710	HDAC7	0.00577352	0.656904	up
ENSGALG00000026119	MN1	6.00039e-05	-1.85727	down
ENSGALG00000037206	ST7	0.00994374	-1.09729	down
ENSGALG00000014963		0.0314946	-0.941854	down
Gallus_gallus_newGene_1023		0.0165975	0.787276	up
ENSGALG00000008206	TESC	0.00511185	-1.21205	down
ENSGALG00000009552		0.0101375	-1.24142	down
ENSGALG00000009553	SMC4	0.00643053	-1.1429	down
ENSGALG00000054366		0.00511185	0.825581	up
Gallus_gallus_newGene_3792		0.00144352	-1.06721	down
ENSGALG00000050309		0.0353046	-0.729438	down
ENSGALG00000054164		0.000113596	0.590502	up
ENSGALG00000010820	CHGA	0.024761	-0.922429	down
ENSGALG00000016285		0.00375363	0.916058	up
ENSGALG00000013503	FAM149A	7.41437e-05	1.31996	up
ENSGALG00000016755	CRACDL	0.0357802	-0.951287	down
ENSGALG00000012457	SSTR3	0.0175712	-1.1498	down
ENSGALG00000028608	BTC	0.000496126	-1.63239	down
ENSGALG00000040397	HAUS1	0.0286196	-0.979854	down
ENSGALG00000041717	KLF3	0.000161913	0.630999	up
ENSGALG00000006743	YWHAH	0.00169371	-0.829647	down
ENSGALG00000011831	ANKRD50	0.0325469	0.782644	up
ENSGALG00000032679	GCSH	0.00100506	-0.598533	down
ENSGALG00000026380	UBE2C	0.0166838	-1.07285	down
ENSGALG00000041299	E2F8	0.000724623	-1.29642	down
ENSGALG00000041298		0.00429283	0.625516	up
ENSGALG00000041834	AEBP1	0.00671737	0.591784	up
ENSGALG00000014513	CDCA3	0.00861881	-1.28354	down
ENSGALG00000014514	CC2D2A	0.00664117	-0.839562	down
ENSGALG00000009233	LIN9	0.00853079	-0.796285	down
Gallus_gallus_newGene_1795		0.0113825	1.19859	up
Gallus_gallus_newGene_7194		0.00104128	-1.59968	down
ENSGALG00000013208	CENPE	0.0126128	-1.12995	down
ENSGALG00000014897		0.001039	-1.22721	down
ENSGALG00000011116	VRK1	0.032545	-0.669148	down
ENSGALG00000005390	DCAF10	0.000770016	0.601578	up
ENSGALG00000001894		0.00638999	-1.33868	down
ENSGALG00000008621	NRP2	0.00392911	0.74857	up
ENSGALG00000034948	UAP1L1	0.00619181	0.642701	up
Gallus_gallus_newGene_4653		0.000789437	0.917181	up
ENSGALG00000002701	DNAJC9	0.00284563	-0.839295	down
ENSGALG00000033792		8.74725e-05	-1.53863	down
ENSGALG00000004702	DYNC2I2	5.48091e-06	-1.13367	down
ENSGALG00000031105	SLC4A4	0.0247641	0.752055	up
ENSGALG00000001702	EXOC3L1	0.00915016	-1.20782	down
ENSGALG00000017025	CKAP2	0.000821254	-1.38257	down
Gallus_gallus_newGene_948		0.00110216	-1.35083	down
ENSGALG00000044204	ISG20	0.0423768	-0.696751	down
ENSGALG00000016042	CHAF1B	0.0221482	-0.874816	down
ENSGALG00000049208		0.010935	-1.02167	down
ENSGALG00000035978	CDCA7L	0.0295466	-0.964738	down
ENSGALG00000011328	GLB1L	0.00345523	0.66456	up
ENSGALG00000002008	RNF157	0.0195497	0.895052	up
ENSGALG00000007676	EME1	0.0105351	-0.679767	down
ENSGALG00000004515		7.34409e-05	-1.51098	down
ENSGALG00000039611		0.00121365	1.01868	up
Gallus_gallus_newGene_1965		0.000195114	-0.702563	down
Gallus_gallus_newGene_1966		0.0223713	-1.00981	down
ENSGALG00000012232	DNAAF2	0.0452198	-0.820343	down
ENSGALG00000001136		0.0130971	-1.22975	down
ENSGALG00000003881	ERCC6L	0.00299478	-1.19069	down
ENSGALG00000050467		0.0281972	1.04134	up
ENSGALG00000026970		0.015748	-1.1061	down
ENSGALG00000010900	SPC25	0.000856585	-1.26388	down
Gallus_gallus_newGene_7775		0.0332771	0.995332	up
ENSGALG00000013420	FOXM1	0.0132212	-1.12089	down
ENSGALG00000029694	SNTA1	0.0493693	0.693342	up
ENSGALG00000010246	OSBPL8	0.000167599	0.746674	up
ENSGALG00000034478	CCL4	0.0440923	-0.967677	down
ENSGALG00000037925	RND1	0.0485348	-0.605475	down
ENSGALG00000003438	NUF2	0.000472128	-1.21486	down
ENSGALG00000033129	ZFP36L2	0.00519349	0.653139	up
ENSGALG00000012715	CAP2	0.0148603	-1.07485	down
ENSGALG00000002421	FAM213A	0.00326935	0.833441	up
Gallus_gallus_newGene_5945		0.0320795	0.620766	up
Gallus_gallus_newGene_4019		0.00459311	1.18407	up
ENSGALG00000009378	PDGFC	0.00503468	1.37801	up
ENSGALG00000008962	MSH2	0.00435012	-0.681164	down
ENSGALG00000036125	SHE	1.39932e-06	-1.13856	down
Gallus_gallus_newGene_2806		0.00233441	1.45203	up
ENSGALG00000011013	PCNX2	0.0126128	1.21102	up
ENSGALG00000014668	MCTP1	0.0259939	-1.08283	down
ENSGALG00000040557	TFEC	0.0116506	0.725843	up
Gallus_gallus_newGene_470		0.0495835	-0.658842	down
ENSGALG00000005505	PIK3CB	0.0245497	0.590985	up
Gallus_gallus_newGene_4751		0.00231992	-0.961582	down
Gallus_gallus_newGene_3765		0.0455455	0.59347	up
ENSGALG00000048349	PRC1	0.0193835	-1.00462	down
ENSGALG00000004597	ZBTB37	0.00205016	0.77552	up
ENSGALG00000026547	TPGS2	0.035705	0.628656	up
ENSGALG00000001201	GFOD2	0.00261501	-0.620289	down
ENSGALG00000027365	HIVEP3	0.0122412	0.874161	up
ENSGALG00000028900	CENPT	0.00489132	-0.862098	down
ENSGALG00000007736	ZWILCH	3.06423e-06	1.24638	up
ENSGALG00000001410	SPNS3	0.0270858	-0.690608	down
Gallus_gallus_newGene_6711		0.00224316	-0.596002	down
ENSGALG00000041266	CNN1	5.46078e-06	-2.14269	down
Gallus_gallus_newGene_1847		0.00482815	-1.01515	down
ENSGALG00000015675		0.0318596	0.598987	up
ENSGALG00000012370	GINM1	0.00158925	0.611371	up
ENSGALG00000029610	RGS9	0.0135995	-1.07567	down
ENSGALG00000014236	ATP8A1	8.31835e-05	1.04727	up
ENSGALG00000014233	FBLN1	0.0019621	-1.51564	down
ENSGALG00000043827	ZHX2	0.00144779	0.779844	up
ENSGALG00000054256	HAUS3	0.0124705	-1.04966	down
ENSGALG00000054251		0.0021068	-0.925458	down
ENSGALG00000007537	INCENP	0.0434239	-0.719211	down
ENSGALG00000009289	SLC18A2	0.0116409	-1.23785	down
Gallus_gallus_newGene_7128		0.00862674	-1.22463	down
ENSGALG00000030007		0.00827433	1.22148	up
ENSGALG00000015884	MIS18A	0.00444597	-0.903879	down
ENSGALG00000034213	TNFRSF1B	0.0200208	-0.7938	down
ENSGALG00000040794	CCNE2	0.0248405	-1.13185	down
ENSGALG00000050548		0.005402	-0.865017	down
ENSGALG00000000785	HYAL1	0.00185411	0.890503	up
ENSGALG00000049986		0.0127242	0.647649	up
ENSGALG00000054015	PRR11	0.00851267	-1.02209	down
Gallus_gallus_newGene_3820		0.0119999	0.870852	up
ENSGALG00000039724	RHOF	6.64634e-05	-1.12852	down
ENSGALG00000013745	RTTN	0.0340584	-0.733402	down
ENSGALG00000027492	TEDC1	1.71594e-08	-1.46812	down
ENSGALG00000014911	ARL15	0.00113727	0.822644	up
ENSGALG00000010326	FLVCR2	0.000540208	0.904253	up
ENSGALG00000055001		0.00832156	-0.871378	down
ENSGALG00000006054	CALCA	0.00994761	-1.219	down
Gallus_gallus_newGene_2419		0.0166775	-1.16622	down
ENSGALG00000005061	PPM1E	0.00676498	-1.27172	down
Gallus_gallus_newGene_72		0.0185715	1.14156	up
ENSGALG00000030379	LMBR1	0.00244648	0.750967	up
ENSGALG00000008840	ACSL5	0.0344801	-0.683646	down
Gallus_gallus_newGene_7570		0.0148627	-1.17942	down
ENSGALG00000039576	KNSTRN	0.00918042	-1.06529	down
ENSGALG00000047102	SAPCD2	0.0101346	-0.975247	down
ENSGALG00000011281	SGO1	0.0225085	-1.03068	down
ENSGALG00000029583	PLBD1	0.0163872	0.682267	up
ENSGALG00000011865	SMTN	0.00227921	-1.36148	down
ENSGALG00000007114	APOA1	0.00158103	1.46534	up
ENSGALG00000002892		0.000210286	0.706449	up
ENSGALG00000048151		0.000823296	0.998109	up
ENSGALG00000033231	RACGAP1	0.006681	-1.2127	down
ENSGALG00000012662	NUAK1	0.0248143	-0.783274	down
ENSGALG00000054793	NCAPH2	0.00914647	-0.860997	down
Gallus_gallus_newGene_6219		0.0212701	0.589742	up
ENSGALG00000003924	ACBD6	0.000195283	-0.614502	down
ENSGALG00000034932	BACE2	0.0347647	0.852097	up
ENSGALG00000010748	EXO1	0.000459514	-1.55798	down
ENSGALG00000010745	HMGB2	0.00167607	-0.882324	down
ENSGALG00000006165		0.000783844	0.714312	up
Gallus_gallus_newGene_1745		0.014138	-1.20267	down
ENSGALG00000036796	HYLS1	0.000423779	-1.21457	down
ENSGALG00000003484	BARD1	0.00354055	-1.33007	down
ENSGALG00000032413	NADK	0.0122266	0.758625	up
Gallus_gallus_newGene_7323		0.00163016	-1.3545	down
Gallus_gallus_newGene_1052		0.0104694	0.854512	up
ENSGALG00000015020	TMEM171	0.0399137	0.640218	up
ENSGALG00000001730	DGKD	1.91149e-09	1.09986	up
Gallus_gallus_newGene_2767		0.0248143	-1.11694	down
Gallus_gallus_newGene_2495		0.000562055	-1.48715	down
ENSGALG00000005346	PPIC	0.024761	0.88737	up
ENSGALG00000003932	SDC4	0.0473121	0.704547	up
ENSGALG00000047567		0.0139062	-1.16557	down
ENSGALG00000003939	KLF2	0.0228102	-0.641021	down
ENSGALG00000004048	PTPRS	0.00148673	0.693818	up
ENSGALG00000045634	XKR5	0.0457289	0.926678	up
ENSGALG00000004959	IRS1	0.000692543	0.634712	up
ENSGALG00000007609	ARHGAP19	0.011578	-0.959879	down
ENSGALG00000012124	PELI2	0.0281046	0.821051	up
ENSGALG00000002922	NOTCH2	0.00115162	0.667012	up
ENSGALG00000023621	SFXN3	9.53273e-05	0.836274	up
ENSGALG00000047281		0.0119477	0.985318	up
ENSGALG00000012208	GMFB	0.00226015	0.709158	up
ENSGALG00000014788	CENPH	0.00307706	-1.25233	down
Gallus_gallus_newGene_4413		4.13233e-07	-1.534	down
Gallus_gallus_newGene_4410		0.0330857	-0.752942	down
ENSGALG00000050178		1.38659e-05	1.03588	up
ENSGALG00000044841		0.000748043	-0.928989	down
ENSGALG00000007447	TUBB1	0.020616	-1.05758	down
ENSGALG00000007193		0.0257297	-1.10167	down
ENSGALG00000037051		0.00069232	-1.27515	down
ENSGALG00000012245	ADH4	4.45249e-06	-0.679476	down
ENSGALG00000041845	ZNF692	0.000101227	-1.11645	down
ENSGALG00000002227	DMXL1	0.000484815	0.765057	up
Gallus_gallus_newGene_3918		0.0148627	1.12304	up
Gallus_gallus_newGene_2065		8.41503e-07	-1.69631	down
Gallus_gallus_newGene_7747		0.00785835	-1.29892	down
Gallus_gallus_newGene_7748		0.00434583	-1.34513	down
ENSGALG00000009907	G2E3	0.00414195	-0.703088	down
ENSGALG00000027871	MAD2L1BP	0.0368358	-0.677592	down
ENSGALG00000000195	SLC23A2	9.124e-05	0.832054	up
ENSGALG00000010211	ALDH6A1	0.00178677	0.838837	up
Gallus_gallus_newGene_4591		0.00101497	-1.36329	down
ENSGALG00000012452	MIS18BP1	0.00753379	-0.836615	down
ENSGALG00000006695	BCR	9.08842e-05	0.878748	up
ENSGALG00000001314	PTGS1	0.00230152	-1.43615	down
ENSGALG00000007877	PIP4K2A	0.0113395	0.65706	up
ENSGALG00000007252	ANKDD1A	0.00644369	0.633597	up
Gallus_gallus_newGene_222		0.011048	-0.944749	down
ENSGALG00000043976	RSPH1	0.0169647	1.17956	up
ENSGALG00000003409	SOGA1	0.00322109	-1.04661	down
ENSGALG00000005806	KIF24	0.00787963	-1.00659	down
ENSGALG00000005802	FLT4	0.0388719	-1.04521	down
ENSGALG00000001126	CHAF1A	3.25299e-06	-1.16322	down
ENSGALG00000008459	BMPR2	0.0219853	-1.11032	down
Gallus_gallus_newGene_3271		0.0022285	0.624661	up
Gallus_gallus_newGene_3897		0.0474532	-1.01421	down
ENSGALG00000016094	SFXN5	0.0178445	-0.987777	down
ENSGALG00000050086	RNF207	0.0441498	0.640445	up
ENSGALG00000005687	CUEDC2	2.99515e-11	-0.626386	down
ENSGALG00000006080	GPC4	0.0473577	0.878878	up
ENSGALG00000042365	CARD10	5.85863e-05	-1.68244	down
Gallus_gallus_newGene_7208		0.0320867	-0.808548	down
Gallus_gallus_newGene_7201		0.0347647	-0.688861	down
Gallus_gallus_newGene_6153		0.00861881	-0.752134	down
ENSGALG00000026159	PDLIM7	0.00647624	-0.731084	down
ENSGALG00000042009	HMMR	0.000389899	-1.4633	down
ENSGALG00000042008	GSTM3	0.00698997	0.618144	up
ENSGALG00000015709	TACC3	0.000148254	-0.895997	down
ENSGALG00000038000	CX3CR1	0.0250316	-1.12034	down
ENSGALG00000012281	PLA2G6	0.0136989	1.03314	up
ENSGALG00000008795	GPAM	0.00721292	0.710049	up
Gallus_gallus_newGene_5545		0.0153909	-1.21089	down
ENSGALG00000010623	ORC1	0.00287291	-1.0549	down
ENSGALG00000052873	MAPKBP1	3.3147e-05	0.734794	up
ENSGALG00000050785		0.0212701	-1.08379	down
ENSGALG00000007768	AURKA	0.00392911	-1.24164	down
ENSGALG00000007766	KIAA1217	1.04667e-05	-1.94423	down
ENSGALG00000030038	C3	6.47268e-05	1.28512	up
ENSGALG00000004449	CYP3A5	0.0083666	-1.31163	down
ENSGALG00000004444	SHCBP1	0.0187363	-1.11559	down
ENSGALG00000000311	DOCK5	0.00936343	0.696347	up
Gallus_gallus_newGene_4960		0.0474166	-0.98824	down
ENSGALG00000030866	CPQ	0.0123498	-0.99738	down
ENSGALG00000053254	EHHADH	4.13233e-07	1.28779	up
Gallus_gallus_newGene_1294		0.0155129	-0.872204	down
ENSGALG00000015111	APBA1	0.00511185	0.605076	up
ENSGALG00000015110	FAM189A2	0.00482052	-0.824534	down
Gallus_gallus_newGene_4511		0.000144091	1.26749	up
ENSGALG00000009433	BAG3	0.0078392	-0.759224	down
ENSGALG00000011744	KALRN	0.0475116	-0.996527	down
Gallus_gallus_newGene_3561		0.0310486	-1.0875	down
ENSGALG00000016833	F7	0.00748265	0.749958	up
Gallus_gallus_newGene_2381		0.000537917	1.21923	up
ENSGALG00000001741	NPTN	0.000537917	0.650691	up
ENSGALG00000015874	TTK	0.015528	-1.09161	down
ENSGALG00000049672		0.02886	0.646597	up
ENSGALG00000045125	GP5	0.0281046	-1.07905	down
ENSGALG00000041923	ESPL1	0.00121397	-1.06642	down
ENSGALG00000003727	HAUS8	0.000318998	-1.13295	down
ENSGALG00000005254	CKLF	0.00826074	-0.767199	down
Gallus_gallus_newGene_2147		0.00146059	-1.41566	down
Gallus_gallus_newGene_2145		0.0376848	-0.832355	down
ENSGALG00000016675	PAQR8	0.030753	0.812164	up
Gallus_gallus_newGene_2854		0.024761	0.639889	up
Gallus_gallus_newGene_2857		0.00688593	1.0169	up
ENSGALG00000015094	ZBTB20	0.015001	0.890952	up
ENSGALG00000015320	NANS	0.0131391	0.688007	up
ENSGALG00000010317	POLH	0.000113596	-1.10937	down
ENSGALG00000010311	NAV3	0.00078235	0.960776	up
ENSGALG00000037326	MAP3K9	0.0245497	0.708259	up
ENSGALG00000006037	MCM2	0.00871928	-1.02484	down
ENSGALG00000034562	CAPN10	0.00833556	-0.737717	down
ENSGALG00000005961	DGUOK	0.000113596	-1.6128	down
ENSGALG00000049193	IQGAP3	0.002136	-1.28804	down
ENSGALG00000005038	CENPI	0.00153172	-1.36384	down
ENSGALG00000008155	KCTD18	0.0053458	0.683642	up
ENSGALG00000012178	PDGFB	0.0264617	-0.661708	down
ENSGALG00000008713	BIRC5	0.00187914	-1.17561	down
ENSGALG00000021220	PPP1R3D	0.0156759	0.721671	up
ENSGALG00000012684	DEK	0.00130637	-0.665163	down
ENSGALG00000004055	C7orf50	0.00431372	-1.04351	down
ENSGALG00000015425	LPL	0.0338	0.941705	up
ENSGALG00000009837	DTL	0.00104128	-1.47084	down
ENSGALG00000015428		0.00395393	0.995205	up
Gallus_gallus_newGene_3670		0.00690172	-1.25997	down
ENSGALG00000002594	TFPI	0.0149768	-1.15993	down
ENSGALG00000002599	ARHGEF39	0.0281565	-0.930557	down
ENSGALG00000021143	RGS18	0.017269	-0.691601	down
Gallus_gallus_newGene_6744		0.0201691	0.632832	up
Gallus_gallus_newGene_6742		0.0384745	-1.04804	down
ENSGALG00000015191	CD200R1L	0.001039	-1.49471	down
Gallus_gallus_newGene_4331		1.9541e-11	2.02191	up
Gallus_gallus_newGene_2658		0.00482052	-1.05877	down
ENSGALG00000017128	SKA3	0.000312873	-1.38406	down
ENSGALG00000027501	ANPEP	0.00754455	1.25668	up
ENSGALG00000040854	CPPED1	0.000389899	-1.12729	down
Gallus_gallus_newGene_8048		0.0134058	0.724231	up
Gallus_gallus_newGene_8045		0.0336933	0.780291	up
ENSGALG00000001561	MXRA8	0.0171267	0.905573	up
ENSGALG00000030179		0.00842921	0.801251	up
ENSGALG00000048625		6.31368e-06	-1.10321	down
ENSGALG00000005302	SASS6	0.00274256	-1.10678	down
ENSGALG00000014944	GCNT4	0.00562858	0.702747	up
Gallus_gallus_newGene_1001		0.0194783	-0.813959	down
ENSGALG00000009576	BPNT1	0.000900238	-0.764301	down
ENSGALG00000010537	CDKN2C	0.0181949	-1.05458	down
ENSGALG00000010535	SGMS2	0.00193209	1.04065	up
ENSGALG00000007354	CIT	0.0330564	-1.00173	down
ENSGALG00000016024	SETD4	0.00754455	-1.03222	down
ENSGALG00000029731	TPP1	0.00459311	0.877004	up
ENSGALG00000006566	TBCCD1	0.00067223	-0.832353	down
ENSGALG00000044313		0.036337	-0.973766	down
Gallus_gallus_newGene_101		0.00792946	-0.714958	down
ENSGALG00000003003	CCL20	0.0280954	-1.05016	down
ENSGALG00000013626	GMNN	0.036557	-0.733388	down
ENSGALG00000033677	AHCY	0.017269	-0.820888	down
ENSGALG00000021529	GP1BB	0.034861	-1.00296	down
Gallus_gallus_newGene_7504		0.0187363	0.783174	up
ENSGALG00000028664	CKS1B	0.00287291	-1.29706	down
Gallus_gallus_newGene_5597		0.015141	1.21568	up
Gallus_gallus_newGene_4424		1.64716e-06	-1.72523	down
ENSGALG00000007493	NSDHL	0.0308718	-0.930125	down
ENSGALG00000042452	DPP4	0.00179414	0.588433	up
ENSGALG00000010967	DOCK7	0.00834227	0.598266	up
ENSGALG00000027587		0.00232575	0.812021	up
Gallus_gallus_newGene_3925		0.00728526	-0.623757	down
ENSGALG00000039461	TNFRSF1A	0.00695901	0.756474	up
ENSGALG00000012570	TANC1	5.48334e-05	0.59197	up
Gallus_gallus_newGene_3029		0.00984938	0.623173	up
ENSGALG00000002729	GK5	0.0105334	0.989153	up
ENSGALG00000002722	MST1	0.0308858	0.741642	up
ENSGALG00000047202		0.0267777	1.0138	up
ENSGALG00000030450	CLIP2	0.035562	-0.890489	down
ENSGALG00000030988	RBPMS2	0.0451544	-1.01362	down
ENSGALG00000012915	MCM4	0.00626783	-1.0023	down
ENSGALG00000013804		0.0165416	-0.816734	down
ENSGALG00000008409	GSTO2	0.00259985	0.624763	up
Gallus_gallus_newGene_7039		0.00224531	0.717608	up
ENSGALG00000008985	SRI	0.00954376	0.600182	up
Gallus_gallus_newGene_965		0.0135496	0.642629	up
Gallus_gallus_newGene_968		0.0140568	0.661005	up
ENSGALG00000028174	CAVIN2	0.00373739	1.06666	up
ENSGALG00000028172	WDR90	0.0105321	-1.05758	down
ENSGALG00000034348	ATAD2	2.98302e-06	-1.32798	down
ENSGALG00000015513	MMS22L	0.00832156	-1.03475	down
ENSGALG00000050631		0.00195579	0.612232	up
ENSGALG00000005651	KLHL36	0.00491274	0.602794	up
ENSGALG00000003085	CDK1	0.00227222	-1.22333	down
ENSGALG00000038556	CDC42EP1	0.00962934	-1.27503	down
ENSGALG00000004689	PKN1	0.0299087	-0.667057	down
ENSGALG00000004687	CENPP	0.0124705	-1.12832	down
ENSGALG00000000544		0.0449274	-0.643415	down
ENSGALG00000011504	TMPO	0.0226593	-0.718283	down
ENSGALG00000010674	DCTD	0.00326935	-1.3197	down
ENSGALG00000031425	PMP22	0.00227222	-1.06895	down
ENSGALG00000035733	CCR7	0.000836742	-1.49837	down
ENSGALG00000016531	ASXL2	0.00133629	0.610665	up
ENSGALG00000029077	CBL	0.00371086	0.596943	up
ENSGALG00000006409	PODXL	0.00360818	-1.43507	down
ENSGALG00000030597	KIF11	0.00680095	-1.19701	down
ENSGALG00000004475		0.000704824	-1.63174	down
ENSGALG00000033025	RYBP	0.0234955	-0.874975	down
ENSGALG00000009971	CDC20	0.0296472	-0.711448	down
ENSGALG00000013409		0.00356392	0.642695	up
Gallus_gallus_newGene_1823		0.00785835	-1.0218	down
Gallus_gallus_newGene_1825		0.00745849	-1.286	down
Gallus_gallus_newGene_1793		0.0435858	1.02759	up
ENSGALG00000028501	DCK	0.000237379	-1.09867	down
ENSGALG00000014832	PRKAA1	0.0113395	0.595147	up
ENSGALG00000008319	PLBD2	0.000874347	0.81629	up
ENSGALG00000006642	ADORA2A	0.000821254	-1.29786	down
ENSGALG00000036743	MGAT3	0.0219759	0.657225	up
Gallus_gallus_newGene_2373		0.00707811	0.812191	up
ENSGALG00000046731		0.0134563	1.16641	up
ENSGALG00000047285	BD7	0.012056	-1.22751	down
ENSGALG00000040882	HSPA4	0.00503468	-0.589681	down
ENSGALG00000045115		0.000138264	1.50138	up
ENSGALG00000032270	NCAPH	0.00201924	-1.25433	down
ENSGALG00000008903	ITPRID2	0.0442414	-0.70349	down
Gallus_gallus_newGene_2173		0.0352641	-0.870287	down
Gallus_gallus_newGene_450		0.00596391	-1.23444	down
Gallus_gallus_newGene_453		0.0189673	-1.13849	down
ENSGALG00000011690	CLBA1	3.3655e-05	-1.64063	down
ENSGALG00000000734	RPA2	0.000326384	-0.837592	down
ENSGALG00000031839	SUV39H1	5.42401e-05	-1.3154	down
ENSGALG00000011967	MAD2L1	0.00996896	-1.05192	down
ENSGALG00000005522	DYNLL2	0.0101346	-0.832328	down
Gallus_gallus_newGene_3704		0.00331745	0.593669	up
ENSGALG00000006385	UBXN7	0.000441976	0.65377	up
ENSGALG00000007038	ASTN2	0.000430722	-1.70639	down
ENSGALG00000052537		0.0388719	-0.844341	down
ENSGALG00000048814		2.04654e-05	0.588974	up
Gallus_gallus_newGene_6103		0.0304749	1.05478	up
ENSGALG00000042073		0.000195344	-1.24483	down
Gallus_gallus_newGene_3992		0.000714816	1.09207	up
ENSGALG00000023708	UBXN10	0.00309363	-0.940551	down
Gallus_gallus_newGene_4249		0.0101508	0.738438	up
ENSGALG00000012944	DENND5B	0.0462047	0.969993	up
ENSGALG00000017329	FCHSD2	0.0135545	0.649396	up
Gallus_gallus_newGene_4863		0.0308278	-0.846308	down
ENSGALG00000052026		0.0174209	-0.717203	down
ENSGALG00000028039	AVR2	0.0194783	1.07009	up
ENSGALG00000051428		0.00932949	0.682082	up
ENSGALG00000028696	FTL	0.0223965	-0.78496	down
ENSGALG00000052731		1.11701e-05	-1.32892	down
ENSGALG00000035814		1.04667e-05	-1.6213	down
ENSGALG00000035816	FDXR	0.00400883	-0.789873	down
ENSGALG00000004889	SLC2A1	0.023984	0.612244	up
ENSGALG00000000507	CPNE7	0.0174076	0.94416	up
ENSGALG00000033530		0.0165368	0.614452	up
ENSGALG00000029896		0.000639212	0.58938	up
ENSGALG00000001616	CDC45	0.00231451	-1.26895	down
ENSGALG00000010440	MKNK1	0.00716141	-0.810867	down
Gallus_gallus_newGene_2666		0.000976285	1.42918	up
ENSGALG00000053765		2.01911e-05	-1.05969	down
ENSGALG00000050314	SRSF4	0.00271579	-0.642568	down
ENSGALG00000045199		0.000821254	-1.43218	down
ENSGALG00000002112	CSF3R	0.00482823	0.638701	up
ENSGALG00000035625	CEP192	0.00246017	-1.06505	down
ENSGALG00000020410	TMED8	0.0166949	-0.610344	down
ENSGALG00000004224	MAD1L1	0.00148651	-0.669405	down
ENSGALG00000030979	MKS1	3.42479e-13	-1.06344	down
ENSGALG00000029449	RFC2	0.000293279	-1.10691	down
ENSGALG00000014023	H2AFZ	4.03678e-11	-0.790235	down
ENSGALG00000011618	ADSS1	0.0142991	-1.0321	down
ENSGALG00000001791		0.000270757	0.763351	up
ENSGALG00000054379	TSPAN32	0.0146805	-1.12682	down
Gallus_gallus_newGene_3781		0.0133056	-1.23186	down
ENSGALG00000000824		0.0159107	-1.20278	down
ENSGALG00000031553	KIF18B	0.00238235	-1.21489	down
ENSGALG00000051041	NFE2	0.00647717	-0.630339	down
ENSGALG00000032041		0.000124997	-0.856796	down
ENSGALG00000002326		1.91149e-09	0.978954	up
ENSGALG00000019063	MMP10	0.0204451	-1.09062	down
ENSGALG00000019061	MMP1	0.0254911	-1.07681	down
ENSGALG00000054171	CHIR-A2	0.001039	-1.51515	down
ENSGALG00000014722		0.0498036	-1.00477	down
ENSGALG00000014729	DEPDC1B	0.0169787	-1.08797	down
ENSGALG00000000589	BTN1A1	0.0166614	-0.643111	down
ENSGALG00000000584		2.5225e-07	2.00573	up
ENSGALG00000007178	FADS2	0.00430937	0.753924	up
ENSGALG00000007170	SNRPA1	3.03023e-05	-0.738909	down
ENSGALG00000045842		0.00502992	-0.808778	down
ENSGALG00000003696		0.000165793	-0.60789	down
Gallus_gallus_newGene_1244		0.000102945	1.62823	up
ENSGALG00000014528	ENO2	0.0135496	1.00953	up
ENSGALG00000014297	IRF7	0.0258071	-0.935058	down
ENSGALG00000008579	OIP5	0.0467465	-0.629739	down
Gallus_gallus_newGene_4366		0.00252318	-1.30831	down
Gallus_gallus_newGene_4362		0.00204294	-1.36046	down
ENSGALG00000010995	ITGB3BP	0.00309545	-1.33171	down
ENSGALG00000010997	DFNA5	0.000915433	0.782795	up
ENSGALG00000025842	TPM2	3.65384e-06	-1.18477	down
ENSGALG00000027571		0.00772807	-0.625397	down
Gallus_gallus_newGene_6274		0.00331739	-0.665337	down
Gallus_gallus_newGene_6270		0.0227854	-1.00863	down
Gallus_gallus_newGene_4448		0.00328076	0.913314	up
Gallus_gallus_newGene_1724		0.0260128	0.682029	up
ENSGALG00000028801	YPEL2	0.0456537	0.681323	up
ENSGALG00000001882	TNFRSF18	0.017269	0.859613	up
ENSGALG00000000424	CMTM3	0.0134563	0.648729	up
ENSGALG00000042137	ELK4	0.00365215	0.631582	up
ENSGALG00000037791	FRMD4B	0.032486	-0.59642	down
ENSGALG00000033781	FEN1	0.000572335	-0.981827	down
ENSGALG00000020922	C1orf21	0.0309019	-1.01526	down
ENSGALG00000006802	LAMB2	0.00473395	1.02084	up
ENSGALG00000006808	TSPAN6	0.000130327	0.754654	up
ENSGALG00000041323		0.00503468	-1.21457	down
ENSGALG00000026182	CTTNBP2NL	0.0136218	0.78268	up
ENSGALG00000029999	CCDC102A	0.0176778	-0.841157	down
ENSGALG00000009520	MARCH1	0.0178367	0.744444	up
ENSGALG00000015528	JAKMIP1	0.006681	-1.18116	down
ENSGALG00000029766	ITGB5	0.00471945	0.882864	up
ENSGALG00000029764		2.21845e-05	-1.68305	down
ENSGALG00000029768	PTGDR	0.00583551	0.732411	up
ENSGALG00000001181	KCNJ5	0.000759385	-1.62112	down
ENSGALG00000036263		0.00121365	-0.715365	down
ENSGALG00000007665	POLE	0.00584977	-1.11977	down
ENSGALG00000002904	REEP3	0.00551185	0.703217	up
ENSGALG00000002908	TRAIP	0.00071631	-1.4413	down
ENSGALG00000016278	PRIM2	7.41437e-05	-1.44902	down
ENSGALG00000012196	MCUB	4.21148e-10	-0.755193	down
ENSGALG00000013575	IFI6	0.000460037	-1.51636	down
ENSGALG00000012220	CDKN3	0.0181291	-0.966553	down
ENSGALG00000011881	CCNA2	0.000846741	-1.20156	down
ENSGALG00000011880	BBS7	0.00190653	-0.98823	down
Gallus_gallus_newGene_4290		0.0377101	-1.03555	down
ENSGALG00000004355	MCU	0.0409732	-0.730683	down
ENSGALG00000004345	OIT3	0.0135496	-1.17572	down
ENSGALG00000004342	ORC6	0.000356705	-0.81146	down
ENSGALG00000049408	HIST1H2B8	0.0223037	-0.972458	down
ENSGALG00000037077	CCR5	6.07072e-06	1.31236	up
ENSGALG00000042400	CASK	0.0294175	0.71892	up
ENSGALG00000032832	DNAJC16	0.00346407	0.592694	up
ENSGALG00000002201	PPL	0.0219195	1.15248	up
ENSGALG00000038776	SYDE2	0.001039	0.614808	up
ENSGALG00000054723	AMOTL2	5.5817e-05	1.12078	up
ENSGALG00000039411	COL25A1	0.000370805	1.02576	up
Gallus_gallus_newGene_6411		0.032486	-0.981192	down
ENSGALG00000014801	NDC80	0.0181442	-0.60173	down
ENSGALG00000014804	THBS4	0.0114845	-1.25502	down
ENSGALG00000040260	TUBA1C	0.000134454	-0.621413	down
ENSGALG00000006670	PPP1R3C	0.0101375	-1.2424	down
ENSGALG00000010493	INPP5A	0.00124402	-0.878282	down
ENSGALG00000001373	TRAF3IP3	0.0041684	-0.778884	down
ENSGALG00000036738	IGSF3	0.024247	0.651597	up
ENSGALG00000001758	QSOX2	0.000303678	0.74647	up
Gallus_gallus_newGene_863		0.000101279	-1.13672	down
ENSGALG00000003429	PBX1	0.0469386	-0.619303	down
ENSGALG00000052333		0.00893054	0.731002	up
ENSGALG00000034288		0.0158101	-0.906675	down
ENSGALG00000040702	BCKDHB	0.00196894	0.811051	up
ENSGALG00000009304	RAB11FIP2	0.000617766	0.654237	up
Gallus_gallus_newGene_3255		0.0124705	-1.1156	down
Gallus_gallus_newGene_1646		0.00708736	-1.15057	down
ENSGALG00000016610	PTRHD1	0.000309704	-0.938174	down
ENSGALG00000052649	HIST1H2B5	4.11914e-06	-1.59316	down
Gallus_gallus_newGene_5011		0.0295628	0.716952	up
Gallus_gallus_newGene_5015		0.0257043	-1.11385	down
ENSGALG00000005512	KIAA1671	0.0493693	-0.891517	down
ENSGALG00000000748	TJP3	0.0057495	0.7716	up
Gallus_gallus_newGene_3754		0.00718126	-1.1041	down
ENSGALG00000006352	CH25H	0.00125215	1.08596	up
ENSGALG00000035187	FHL3	0.0400367	-0.708855	down
ENSGALG00000043034	KIFC3	0.0428468	0.699716	up
ENSGALG00000003584	KPNA2	0.00877209	-0.854388	down
ENSGALG00000049137	SHLD1	0.00391368	0.711664	up
ENSGALG00000005982	KLHL9	0.000198486	0.890652	up
ENSGALG00000038933	FABP7	0.016988	-0.785819	down
ENSGALG00000012117	STEAP3	0.00192212	1.25784	up
ENSGALG00000014453	FAM46C	0.000380511	1.11801	up
ENSGALG00000014455	LPAR5	0.00163016	1.01293	up
ENSGALG00000027070	TIMP2	0.000148254	0.698829	up
ENSGALG00000027374	KLF9	0.0252363	0.86118	up
ENSGALG00000015446	POU2F1	4.76007e-07	0.75591	up
ENSGALG00000015032		0.000119526	0.737131	up
ENSGALG00000012836		0.00359098	-1.22786	down
ENSGALG00000012300	RAB32	0.000221435	1.07423	up
ENSGALG00000040644	C8G	0.00647786	0.891302	up
Gallus_gallus_newGene_6827		0.01021	-1.2257	down
ENSGALG00000015895	HTR1B	0.00617099	-1.29299	down
ENSGALG00000044326		0.0267839	0.620931	up
ENSGALG00000037950	ALPK3	0.0159323	1.14372	up
ENSGALG00000032207	HMGN4	6.07881e-05	-0.67008	down
ENSGALG00000034989	CEP112	0.00233466	-0.718354	down
ENSGALG00000034988	RDH5	0.00345071	-0.944234	down
Gallus_gallus_newGene_1		0.00996896	-1.23733	down
ENSGALG00000002124	ZDHHC8	0.00695901	0.71126	up
ENSGALG00000003294	ATAD5	0.0188971	-0.864924	down
ENSGALG00000003744	ADAM19	0.0431844	0.951534	up
ENSGALG00000003742	CPAMD8	0.0152656	-1.16829	down
Gallus_gallus_newGene_7393		0.0206194	0.699532	up
ENSGALG00000013776	CEP135	0.0350204	-1.00876	down
ENSGALG00000016692	CENPQ	0.0373512	-1.03425	down
ENSGALG00000027483	GLRX	0.043193	0.648885	up
ENSGALG00000014923	ARHGEF28	0.00876038	0.799129	up
ENSGALG00000014924	POLQ	0.0291935	-1.04868	down
ENSGALG00000015348	ALCAM	0.0113501	0.87343	up
ENSGALG00000010335		0.00915994	-0.797904	down
ENSGALG00000010337	GPR149	0.0320928	-1.01876	down
ENSGALG00000001035		0.00876016	1.09033	up
ENSGALG00000016994	NUDT15	0.0101508	-0.634462	down
ENSGALG00000016992	HTR2A	0.000528025	-1.41958	down
ENSGALG00000005905	ZDHHC4	0.0461651	-0.642332	down
ENSGALG00000052568		0.000773963	1.36981	up
ENSGALG00000005016	ZNF608	0.00414593	0.985004	up
ENSGALG00000008632	ACSS1	0.00180104	1.14843	up
ENSGALG00000054619	GAB2	0.0303224	0.673294	up
ENSGALG00000012418	KYNU	0.0125275	-0.906315	down
Gallus_gallus_newGene_2937		0.0449951	-1.00815	down
ENSGALG00000050728		9.8455e-05	1.72542	up
ENSGALG00000027696		0.0289676	0.627514	up
ENSGALG00000005251	CMTM4	3.35556e-07	1.06399	up
ENSGALG00000005257		0.0105351	0.802885	up
ENSGALG00000006787	CCDC71	0.000697284	0.628062	up
ENSGALG00000007124	POP5	0.00666046	-1.0344	down
ENSGALG00000032632	SLC49A4	0.0161174	0.61762	up
ENSGALG00000010840	SNX13	0.00728413	0.685758	up
ENSGALG00000010847	VEGFC	0.00468583	-1.20741	down
ENSGALG00000037929	BIN2	3.47996e-10	-0.756292	down
ENSGALG00000012387	NUP43	0.0218195	-0.643743	down
ENSGALG00000008544	SLC8A1	0.0340333	1.02217	up
ENSGALG00000008542	ADD3	0.0274928	0.820216	up
ENSGALG00000026957	SEMA4G	0.0257297	0.63858	up
ENSGALG00000025810	CCNB3	0.00227516	-1.25847	down
ENSGALG00000017148	CENPJ	0.00547839	-1.18792	down
Gallus_gallus_newGene_7156		4.05637e-06	0.981616	up
Gallus_gallus_newGene_5169		0.0239826	0.856281	up
Gallus_gallus_newGene_5165		0.0195089	-0.77177	down
ENSGALG00000005422	PDLIM1	0.0364168	-1.06096	down
ENSGALG00000001506	PTTG2	0.00639576	-1.26362	down
ENSGALG00000025764	FKBP10	0.0134058	1.06366	up
ENSGALG00000016565	CHRNA2	0.0334634	0.630958	up
ENSGALG00000015030	NPC1	0.0223288	0.646571	up
Gallus_gallus_newGene_1065		0.0496699	0.730567	up
Gallus_gallus_newGene_7058		0.0318596	-1.07022	down
ENSGALG00000053670	MEGF9	0.0143308	0.689444	up
ENSGALG00000016003	DDRGK1	2.26806e-06	-0.708606	down
ENSGALG00000036892	BUB1B	0.0134058	-1.06403	down
ENSGALG00000036234	RFWD3	0.000291409	-1.07109	down
ENSGALG00000041626	MEIS1	0.00121344	-1.31343	down
ENSGALG00000043660		0.0496677	0.869513	up
ENSGALG00000043669	WDFY3	0.00904364	0.611338	up
ENSGALG00000003849	TRPM1	0.000697284	1.61425	up
ENSGALG00000002046		0.0327886	1.06385	up
ENSGALG00000021285	UNG	0.0219195	-1.05145	down
ENSGALG00000003026		0.00179414	0.639786	up
ENSGALG00000023296	TAL1	0.0431715	-0.613821	down
ENSGALG00000023612	LZTS2	0.000309329	0.811477	up
Gallus_gallus_newGene_6659		0.0217311	0.632457	up
ENSGALG00000015267	CMSS1	0.0145245	-0.758671	down
Gallus_gallus_newGene_4404		5.20019e-12	-1.89742	down
Gallus_gallus_newGene_4402		0.00825443	-1.23005	down
Gallus_gallus_newGene_4403		0.0288885	-1.10546	down
ENSGALG00000036686	PLTP	0.000207596	1.62387	up
ENSGALG00000045815		0.00279226	-1.11762	down
ENSGALG00000039733		1.39525e-06	-0.949081	down
ENSGALG00000051779	PRORSD1P	0.00510954	-0.6662	down
ENSGALG00000005118	FAM124B	0.033712	-1.06892	down
ENSGALG00000032803		0.0240746	0.945112	up
ENSGALG00000054718	FLNA	0.00378236	-1.34567	down
Gallus_gallus_newGene_2059		0.00628285	-1.06382	down
Gallus_gallus_newGene_1887		0.0377412	0.750235	up
Gallus_gallus_newGene_1886		0.0322422	0.592961	up
ENSGALG00000039448	NCAPD2	0.000279679	-0.943131	down
ENSGALG00000016455	GREB1	0.000472128	1.69747	up
ENSGALG00000001583	TRAF1	0.00497645	-1.18252	down
ENSGALG00000008661	CYR61	0.00772807	-1.31626	down
ENSGALG00000010201	ABHD18	0.00141769	0.637675	up
ENSGALG00000031918	RAD51D	0.000159174	-0.680199	down
ENSGALG00000000452	TNFRSF10B	0.012056	-1.04235	down
ENSGALG00000037457		0.000820271	-1.59652	down
ENSGALG00000037453	TERF1	0.00671737	-1.05995	down
Gallus_gallus_newGene_3047		0.0289433	0.836457	up
ENSGALG00000006110	PLK1	0.00583551	-1.24934	down
ENSGALG00000047265		3.71297e-05	-1.08267	down
ENSGALG00000031143	DCPS	0.000404202	-0.909702	down
ENSGALG00000012759	NUP37	0.000697284	-0.625827	down
ENSGALG00000048190		0.00472887	0.697506	up
ENSGALG00000017064	RFC3	0.0257297	-0.776736	down
Gallus_gallus_newGene_430		0.00118753	-1.28365	down
Gallus_gallus_newGene_436		0.0269715	0.680267	up
ENSGALG00000031896	GSE1	0.00612741	-0.765971	down
ENSGALG00000006097	PLXNA1	0.000976285	0.738972	up
ENSGALG00000030384		0.00284198	0.588827	up
Gallus_gallus_newGene_390		0.000198697	1.40851	up
ENSGALG00000043009	WNT1	0.022823	-1.13597	down
ENSGALG00000020322		0.0011358	-1.41097	down
Gallus_gallus_newGene_7214		0.0148627	0.755981	up
ENSGALG00000013632	ACOT13	0.00962934	0.84426	up
ENSGALG00000038032	DUT	9.47886e-06	-1.36754	down
ENSGALG00000012277	MAFF	0.0259939	0.952273	up
Gallus_gallus_newGene_5536		0.00185411	-1.24494	down
ENSGALG00000010651	TFB2M	0.0117259	-1.0147	down
ENSGALG00000007434	RHBDF1	0.00856462	-0.748896	down
ENSGALG00000035717	HSPG2	0.0338	-1.06723	down
ENSGALG00000016164	ABCG1	0.0385869	0.765345	up
ENSGALG00000001998	R3HDM4	0.0031367	-0.670081	down
ENSGALG00000004319	NUDT13	0.0318596	0.703871	up
ENSGALG00000052868		0.0363844	-1.05107	down
ENSGALG00000045705	H2AX	0.0146917	-0.832789	down
ENSGALG00000005599		0.0441225	0.747943	up
ENSGALG00000006425	SLC6A6	0.000206868	0.947322	up
ENSGALG00000041706	FAM13B	1.43959e-05	0.587157	up
ENSGALG00000030022	FANCL	0.0245497	-1.03547	down
ENSGALG00000032887	CHIR-B3	0.0259939	0.925233	up
ENSGALG00000048776		1.14768e-05	-1.85872	down
ENSGALG00000048771		0.0031653	-1.26512	down
ENSGALG00000004037	DNA2	0.000145753	-1.69513	down
ENSGALG00000021627	IFI27L2	0.0201691	-1.11414	down
ENSGALG00000019741	PSMC3IP	0.000429466	-1.22958	down
ENSGALG00000012595	AGTPBP1	0.00547254	0.756039	up
Gallus_gallus_newGene_6464		0.0212701	-1.00874	down
ENSGALG00000015109	TJP2	0.00307706	-1.32607	down

## Sheet: S2
Table S2. Functional enrichment analysis of the DEGs by the database for annotation, and red font indicates pathways visualized in the manuscript.
#Term	Database	ID	Input number	Background number	P-Value	Corrected P-Value	Input
Cell cycle	KEGG PATHWAY	gga04110	30	114	7.66187e-18	1.01137e-15	MAD2L1|BUB1B|PLK1|CCNE2|ATR|CDC6|CDC7|CCNA2|MAD1L1|TTK|YWHAH|ESPL1|WEE1|CDKN2C|BUB1|ORC6|ORC1|MCM6|MCM5|MCM4|MCM2|PTTG2|CCNB3|E2F1|CCND1|CDC20|CDK1|CDK2|CDC45|TFDP1
DNA replication	KEGG PATHWAY	gga03030	12	31	1.65048e-09	1.05837e-07	RFC3|DNA2|MCM5|RPA3|RFC2|MCM6|POLE|MCM4|FEN1|LIG1|PRIM2|MCM2
Fanconi anemia pathway	KEGG PATHWAY	gga03460	14	50	2.40539e-09	1.05837e-07	BRCA1|RAD51|USP1|RPA3|BLM|EME1|ATR|FANCA|TELO2|FANCL|CENPS|UBE2T|FANCI|POLH
Oocyte meiosis	KEGG PATHWAY	gga04114	15	99	8.02956e-07	2.64975e-05	MAD2L1|BUB1|PLK1|MAD1L1|CPEB4|SGO1|CCNE2|CDK2|CDC20|CDK1|YWHAH|ESPL1|AURKA|PTTG2|FBXO5
Homologous recombination	KEGG PATHWAY	gga03440	9	38	5.75807e-06	0.000152013	BRCA1|RAD51D|BARD1|RAD54L|RPA3|BLM|RAD51|XRCC2|EME1
Progesterone-mediated oocyte maturation	KEGG PATHWAY	gga04914	12	78	8.75384e-06	0.000192584	CCNB3|MAD2L1|CCNA2|PLK1|MAD1L1|CPEB4|PIK3CB|PDE3B|CDK1|CDK2|AURKA|BUB1
Cytokine-cytokine receptor interaction	KEGG PATHWAY	gga04060	18	202	5.95093e-05	0.0010466	TNFRSF8|TNFRSF1B|CX3CR1|CCL4|TNFRSF1A|GDF3|IL21R|IL1R2|TNFRSF10B|BMPR2|TNFRSF11A|CSF3R|CCR7|GDF11|CCL20|TNFRSF6B|TNFRSF18|CCR5
ECM-receptor interaction	KEGG PATHWAY	gga04512	11	83	7.06634e-05	0.0010466	HMMR|ITGB3|ITGB5|ITGB6|THBS4|HSPG2|SDC4|GP1BB|GP5|LAMA4|LAMB2
Mismatch repair	KEGG PATHWAY	gga03430	6	20	7.13593e-05	0.0010466	RFC3|MSH2|EXO1|RPA3|RFC2|LIG1
Cellular senescence	KEGG PATHWAY	gga04218	14	143	0.000156659	0.0020679	CCNB3|CCNA2|LIN9|E2F1|CCND1|PIK3CB|CCNE2|ZFP36L2|CDK1|CDK2|ATR|FOXM1|MCU|RAD9A
Metabolic pathways	KEGG PATHWAY	gga01100	61	1290	0.000225185	0.00266581	NADK|ASL1|PTGS1|PFKFB2|NAT|NSDHL|ACP5|DHFR|AKR1E2|NMRK2|HSD17B12|RRM2|RRM1|GNE|CTH|DERA|ALDH6A1|GCNT4|GPAM|PTDSS2|CYP3A5|SELENBP1|EHHADH|PIK3CB|DCTD|PNAT10|PDE3B|PLA2G6|PYGB|RGN|NANS|HPD|PIP4K2A|DGKD|SGMS2|ACSS1|BCAT1|ENO2|KYNU|GUK1|GALNT9|FADS2|DUT|POMK|INPP5A|BPNT1|PIPOX|CA2|HYAL1|NME3|CSAD|ACSL5|GPX3|MGAT3|BCKDHB|ANPEP|UAP1L1|MVK|AHCY|DCK|GCSH
Focal adhesion	KEGG PATHWAY	gga04510	16	189	0.000258027	0.00266581	PDGFB|PDGFC|ITGB5|RASGRF1|ITGB6|CCND1|PIK3CB|ITGB3|VEGFC|FLNA|LAMA4|FLT4|LAMB2|RAC2|THBS4|KDR
p53 signaling pathway	KEGG PATHWAY	gga04115	9	66	0.000262542	0.00266581	CCND1|BID|GTSE1|CDK1|CDK2|ATR|RRM2|STEAP3|CCNE2
PPAR signaling pathway	KEGG PATHWAY	gga03320	8	64	0.000960178	0.00905311	ACSL5|FABP7|LPL|PLTP|FADS2|EHHADH|APOA1|MMP1
Gap junction	KEGG PATHWAY	gga04540	8	84	0.00456928	0.0402097	PDGFB|PDGFC|TUBA3E|TUBA1C|TUBB3|TUBB1|CDK1|HTR2A
Regulation of actin cytoskeleton	KEGG PATHWAY	gga04810	13	190	0.00535614	0.0441311	PDGFB|PDGFC|ITGB5|ITGB6|PIK3CB|DIAPH3|ITGB3|F2R|RAC2|LPAR5|PIP4K2A|LPAR4|IQGAP3
Apoptosis	KEGG PATHWAY	gga04210	10	127	0.00568355	0.0441311	TRAF1|CTSK|TUBA3E|TNFRSF1A|TUBA1C|BIRC5|BID|CASP10|TNFRSF10B|PIK3CB
Nucleotide excision repair	KEGG PATHWAY	gga03420	5	38	0.00708635	0.0505077	RPA3|POLE|LIG1|RFC3|RFC2
Phagosome	KEGG PATHWAY	gga04145	10	132	0.00727005	0.0505077	MRC2|ITGB5|TUBA1C|SCARB1|TUBB3|TUBB1|ITGB3|C3|TUBA3E|THBS4
Drug metabolism - other enzymes	KEGG PATHWAY	gga00983	6	57	0.00871268	0.0575037	RRM1|NME3|PNAT10|RRM2|NAT|DUT
Pyrimidine metabolism	KEGG PATHWAY	gga00240	6	59	0.010104	0.0635112	DCK|NME3|DCTD|RRM2|RRM1|DUT
Base excision repair	KEGG PATHWAY	gga03410	4	29	0.0135738	0.0814425	POLE|FEN1|LIG1|UNG
Caffeine metabolism	KEGG PATHWAY	gga00232	2	5	0.0152829	0.0877104	PNAT10|NAT
Propanoate metabolism	KEGG PATHWAY	gga00640	4	32	0.0182871	0.100579	BCKDHB|ACSS1|EHHADH|ALDH6A1
Lysine degradation	KEGG PATHWAY	gga00310	5	54	0.0255486	0.129781	SUV39H1|EZH2|EHHADH|SETD7|PIPOX
MAPK signaling pathway	KEGG PATHWAY	gga04010	14	261	0.0255628	0.129781	RASGRP3|PDGFB|PDGFC|RAC2|ELK4|TNFRSF1A|MKNK1|NR4A1|VEGFC|DUSP5|FLNA|FLT4|KDR|RASGRF1
Insulin signaling pathway	KEGG PATHWAY	gga04910	8	121	0.0305094	0.149157	PPP1R3D|PPP1R3C|PIK3CB|MKNK1|PRKAA1|PDE3B|PYGB|CBL
FoxO signaling pathway	KEGG PATHWAY	gga04068	8	123	0.033001	0.155576	CCNB3|CCND1|PIK3CB|PRKAA1|PLK1|CDK2|KLF2|SETD7
Sulfur metabolism	KEGG PATHWAY	gga00920	2	9	0.0371424	0.169062	SELENBP1|BPNT1
Adipocytokine signaling pathway	KEGG PATHWAY	gga04920	5	64	0.045733	0.197791	ACSL5|TNFRSF1B|PRKAA1|SLC2A1|TNFRSF1A
Valine, leucine and isoleucine degradation	KEGG PATHWAY	gga00280	4	44	0.046451	0.197791	BCKDHB|ALDH6A1|EHHADH|BCAT1
Glutathione metabolism	KEGG PATHWAY	gga00480	4	47	0.0558976	0.230578	GPX3|ANPEP|RRM1|RRM2
Fatty acid metabolism	KEGG PATHWAY	gga01212	4	53	0.0776265	0.310506	HSD17B12|FADS2|EHHADH|ACSL5
Herpes simplex virus 1 infection	KEGG PATHWAY	gga05168	8	150	0.0806731	0.313202	SRSF4|ITGB3|IRF7|TNFRSF1A|PIK3CB|C3|BID|POU2F1
Carbon metabolism	KEGG PATHWAY	gga01200	6	102	0.0863577	0.317789	ACSS1|ENO2|ALDH6A1|EHHADH|RGN|GCSH
Ubiquitin mediated proteolysis	KEGG PATHWAY	gga04120	7	127	0.0866698	0.317789	BRCA1|UBE2C|CBL|CDC20|UBE2S|FANCL|KLHL9
Tight junction	KEGG PATHWAY	gga04530	8	156	0.094985	0.338683	TJP2|TJP3|AMOTL2|TUBA3E|HSPA4|CCND1|PRKAA1|TUBA1C
Necroptosis	KEGG PATHWAY	gga04217	7	131	0.0974996	0.338683	TNFRSF1A|BID|H2AFY2|H2AFZ|TNFRSF10B|PYGB|H2AFJ
Glycine, serine and threonine metabolism	KEGG PATHWAY	gga00260	3	37	0.10337	0.346075	GCSH|CTH|PIPOX
Biosynthesis of amino acids	KEGG PATHWAY	gga01230	4	60	0.107493	0.346075	ASL1|ENO2|CTH|BCAT1
Glycerolipid metabolism	KEGG PATHWAY	gga00561	4	60	0.107493	0.346075	LPL|GPAM|AKR1E2|DGKD
Cysteine and methionine metabolism	KEGG PATHWAY	gga00270	3	43	0.140821	0.44258	AHCY|CTH|BCAT1
Glycerophospholipid metabolism	KEGG PATHWAY	gga00564	5	94	0.149528	0.459017	PLA2G6|PTDSS2|GPAM|LCAT|DGKD
RNA degradation	KEGG PATHWAY	gga03018	4	70	0.157544	0.472631	DCPS|ENO2|PATL2|PABPC1L
Inositol phosphate metabolism	KEGG PATHWAY	gga00562	4	71	0.162962	0.477056	INPP5A|PIK3CB|PIP4K2A|ALDH6A1
Purine metabolism	KEGG PATHWAY	gga00230	6	125	0.167806	0.477056	DCK|NME3|PDE3B|GUK1|RRM2|RRM1
Amino sugar and nucleotide sugar metabolism	KEGG PATHWAY	gga00520	3	48	0.174937	0.477056	NANS|UAP1L1|GNE
alpha-Linolenic acid metabolism	KEGG PATHWAY	gga00592	2	25	0.177089	0.477056	PLA2G6|FADS2
Pentose phosphate pathway	KEGG PATHWAY	gga00030	2	25	0.177089	0.477056	DERA|RGN
Arachidonic acid metabolism	KEGG PATHWAY	gga00590	3	49	0.182019	0.47846	PLA2G6|GPX3|PTGS1
Neuroactive ligand-receptor interaction	KEGG PATHWAY	gga04080	13	333	0.184859	0.47846	ADORA2A|F2RL3|PTGER4|TBXA2R|PTGER2|F2R|SSTR3|HTR2A|LPAR4|CHRNA2|C3|PTGDR|HTR1B
ErbB signaling pathway	KEGG PATHWAY	gga04012	4	78	0.202622	0.486509	HBEGF|PIK3CB|CBL|BTC
Linoleic acid metabolism	KEGG PATHWAY	gga00591	2	28	0.208081	0.486509	PLA2G6|CYP3A5
Folate biosynthesis	KEGG PATHWAY	gga00790	2	28	0.208081	0.486509	DHFR|AKR1E2
Mucin type O-glycan biosynthesis	KEGG PATHWAY	gga00512	2	28	0.208081	0.486509	GCNT4|GALNT9
Peroxisome	KEGG PATHWAY	gga04146	4	79	0.208508	0.486509	ACSL5|MVK|EHHADH|PIPOX
Influenza A	KEGG PATHWAY	gga05164	6	135	0.210648	0.486509	IRF7|TNFRSF1A|PIK3CB|TNFRSF10B|KPNA2|BID
beta-Alanine metabolism	KEGG PATHWAY	gga00410	2	29	0.218537	0.486509	ALDH6A1|EHHADH
Lysosome	KEGG PATHWAY	gga04142	5	110	0.226915	0.486509	DNASE2B|ACP5|NPC1|CTSK|TPP1
Riboflavin metabolism	KEGG PATHWAY	gga00740	1	8	0.227743	0.486509	ACP5
Biosynthesis of unsaturated fatty acids	KEGG PATHWAY	gga01040	2	30	0.229037	0.486509	HSD17B12|FADS2
mTOR signaling pathway	KEGG PATHWAY	gga04150	6	140	0.233377	0.486509	ULK2|TNFRSF1A|WNT1|PRKAA1|TELO2|PIK3CB
Toll-like receptor signaling pathway	KEGG PATHWAY	gga04620	4	84	0.238619	0.486509	PIK3CB|CTSK|IRF7|CCL4
Nicotinate and nicotinamide metabolism	KEGG PATHWAY	gga00760	2	31	0.239569	0.486509	NADK|NMRK2
Glyoxylate and dicarboxylate metabolism	KEGG PATHWAY	gga00630	2	31	0.239569	0.486509	ACSS1|GCSH
VEGF signaling pathway	KEGG PATHWAY	gga04370	3	58	0.248601	0.491763	PIK3CB|RAC2|KDR
Ubiquinone and other terpenoid-quinone biosynthesis	KEGG PATHWAY	gga00130	1	9	0.249607	0.491763	HPD
Fatty acid degradation	KEGG PATHWAY	gga00071	2	33	0.26069	0.503502	EHHADH|ACSL5
Ascorbate and aldarate metabolism	KEGG PATHWAY	gga00053	1	10	0.270854	0.503502	RGN
Taurine and hypotaurine metabolism	KEGG PATHWAY	gga00430	1	10	0.270854	0.503502	CSAD
Ferroptosis	KEGG PATHWAY	gga04216	2	34	0.27126	0.503502	STEAP3|ACSL5
Apelin signaling pathway	KEGG PATHWAY	gga04371	5	119	0.274739	0.503502	CCND1|SLC8A1|KLF2|PRKAA1|PDE3B
Fructose and mannose metabolism	KEGG PATHWAY	gga00051	2	35	0.281825	0.503502	PFKFB2|AKR1E2
Phosphatidylinositol signaling system	KEGG PATHWAY	gga04070	4	91	0.282266	0.503502	INPP5A|PIK3CB|PIP4K2A|DGKD
Steroid hormone biosynthesis	KEGG PATHWAY	gga00140	2	37	0.302906	0.533115	HSD17B12|CYP3A5
Cardiac muscle contraction	KEGG PATHWAY	gga04260	3	66	0.310333	0.534105	SLC8A1|MYH15|TPM2
Non-homologous end-joining	KEGG PATHWAY	gga03450	1	12	0.311561	0.534105	FEN1
Retinol metabolism	KEGG PATHWAY	gga00830	2	39	0.323875	0.541158	CYP3A5|RDH5
Tryptophan metabolism	KEGG PATHWAY	gga00380	2	39	0.323875	0.541158	KYNU|EHHADH
2-Oxocarboxylic acid metabolism	KEGG PATHWAY	gga01210	1	13	0.331056	0.546243	BCAT1
RNA transport	KEGG PATHWAY	gga03013	5	132	0.346785	0.563414	NUP37|PABPC1L|TACC3|POP5|NDC1
Phenylalanine metabolism	KEGG PATHWAY	gga00360	1	14	0.35	0.563414	HPD
Pantothenate and CoA biosynthesis	KEGG PATHWAY	gga00770	1	15	0.368407	0.572115	BCAT1
Selenocompound metabolism	KEGG PATHWAY	gga00450	1	15	0.368407	0.572115	CTH
Primary bile acid biosynthesis	KEGG PATHWAY	gga00120	1	15	0.368407	0.572115	CH25H
Cytosolic DNA-sensing pathway	KEGG PATHWAY	gga04623	2	44	0.37547	0.576302	IRF7|CCL4
One carbon pool by folate	KEGG PATHWAY	gga00670	1	17	0.403676	0.585552	DHFR
Steroid biosynthesis	KEGG PATHWAY	gga00100	1	17	0.403676	0.585552	NSDHL
Arginine biosynthesis	KEGG PATHWAY	gga00220	1	17	0.403676	0.585552	ASL1
Nitrogen metabolism	KEGG PATHWAY	gga00910	1	17	0.403676	0.585552	CA2
Fatty acid biosynthesis	KEGG PATHWAY	gga00061	1	17	0.403676	0.585552	ACSL5
Glycosaminoglycan degradation	KEGG PATHWAY	gga00531	1	18	0.420566	0.60342	HYAL1
Calcium signaling pathway	KEGG PATHWAY	gga04020	6	180	0.43111	0.611898	TBXA2R|ADORA2A|F2R|HTR2A|SLC8A1|MCU
Terpenoid backbone biosynthesis	KEGG PATHWAY	gga00900	1	19	0.436978	0.613628	MVK
Pentose and glucuronate interconversions	KEGG PATHWAY	gga00040	1	20	0.452925	0.629328	AKR1E2
Glycolysis / Gluconeogenesis	KEGG PATHWAY	gga00010	2	53	0.463764	0.637675	ACSS1|ENO2
AGE-RAGE signaling pathway in diabetic complications	KEGG PATHWAY	gga04933	3	90	0.492152	0.66079	CCND1|PIK3CB|VEGFC
Phototransduction	KEGG PATHWAY	gga04744	1	23	0.498113	0.66079	RGS9
Mannose type O-glycan biosynthesis	KEGG PATHWAY	gga00515	1	23	0.498113	0.66079	POMK
RIG-I-like receptor signaling pathway	KEGG PATHWAY	gga04622	2	57	0.500598	0.66079	CASP10|IRF7
Butanoate metabolism	KEGG PATHWAY	gga00650	1	24	0.512331	0.669582	EHHADH
Fatty acid elongation	KEGG PATHWAY	gga00062	1	25	0.526148	0.680897	HSD17B12
Autophagy - other	KEGG PATHWAY	gga04136	1	28	0.565295	0.724455	ULK2
Wnt signaling pathway	KEGG PATHWAY	gga04310	4	141	0.590179	0.749074	CCND1|RAC2|WNT1|GPC4
Adherens junction	KEGG PATHWAY	gga04520	2	70	0.608475	0.755624	RAC2|IQGAP3
Salmonella infection	KEGG PATHWAY	gga05132	2	70	0.608475	0.755624	FLNA|CCL4
Pyruvate metabolism	KEGG PATHWAY	gga00620	1	32	0.612514	0.755624	ACSS1
Starch and sucrose metabolism	KEGG PATHWAY	gga00500	1	33	0.623495	0.760999	PYGB
Tyrosine metabolism	KEGG PATHWAY	gga00350	1	34	0.634166	0.760999	HPD
Alanine, aspartate and glutamate metabolism	KEGG PATHWAY	gga00250	1	34	0.634166	0.760999	ASL1
Galactose metabolism	KEGG PATHWAY	gga00052	1	35	0.644535	0.766473	AKR1E2
Autophagy - animal	KEGG PATHWAY	gga04140	3	117	0.664069	0.782653	ULK2|PIK3CB|PRKAA1
Cell adhesion molecules (CAMs)	KEGG PATHWAY	gga04514	3	122	0.69081	0.797744	ALCAM|SDC4|MPZL1
ABC transporters	KEGG PATHWAY	gga02010	1	40	0.692139	0.797744	ABCG1
Hedgehog signaling pathway	KEGG PATHWAY	gga04340	1	41	0.700866	0.797744	CCND1
NOD-like receptor signaling pathway	KEGG PATHWAY	gga04621	3	124	0.701048	0.797744	IRF7|MCU|TP53BP1
Adrenergic signaling in cardiomyocytes	KEGG PATHWAY	gga04261	3	128	0.720745	0.804862	SLC8A1|MYH15|TPM2
Notch signaling pathway	KEGG PATHWAY	gga04330	1	44	0.725595	0.804862	NOTCH2
Ether lipid metabolism	KEGG PATHWAY	gga00565	1	44	0.725595	0.804862	PLA2G6
Sphingolipid metabolism	KEGG PATHWAY	gga00600	1	45	0.733376	0.805472	SGMS2
TGF-beta signaling pathway	KEGG PATHWAY	gga04350	2	90	0.738349	0.805472	BMPR2|TFDP1
N-Glycan biosynthesis	KEGG PATHWAY	gga00510	1	49	0.762356	0.824844	MGAT3
Endocytosis	KEGG PATHWAY	gga04144	5	228	0.792028	0.849982	RAB11FIP2|ARAP3|CCR5|CBL|RAB31
Mitophagy - animal	KEGG PATHWAY	gga04137	1	58	0.816576	0.863844	E2F1
Spliceosome	KEGG PATHWAY	gga03040	2	107	0.818034	0.863844	SRSF4|SNRPA1
Vascular smooth muscle contraction	KEGG PATHWAY	gga04270	2	117	0.854059	0.892236	PLA2G6|ADORA2A
Ribosome biogenesis in eukaryotes	KEGG PATHWAY	gga03008	1	67	0.858439	0.892236	POP5
mRNA surveillance pathway	KEGG PATHWAY	gga03015	1	70	0.870154	0.897346	PABPC1L
GnRH signaling pathway	KEGG PATHWAY	gga04912	1	84	0.913243	0.934481	HBEGF
C-type lectin receptor signaling pathway	KEGG PATHWAY	gga04625	1	87	0.920427	0.934588	PIK3CB
Melanogenesis	KEGG PATHWAY	gga04916	1	91	0.929091	0.936183	WNT1
Ribosome	KEGG PATHWAY	gga03010	1	120	0.969273	0.969273	MRPL15

## Sheet: S3
Table S3.Significant pathways enriched for module genes significantly associated with phagocytosis.
MEdarkorange2
#Term	Database	ID	Input number	Background number	P-Value	Corrected P-Value	Input
Proteasome	KEGG PATHWAY	gga03050	23	35	1.5778e-23	1.75135e-21	PSMD4|PSMD6|PSMD1|PSMD3|PSMD2|PSMA2|PSMA3|PSMA1|PSMA7|PSMA5|PSMC1|PSMC2|PSMC3|ADRM1|PSMC5|PSMC6|PSME3|PSMD11|PSMB7|PSMB4|PSMB3|PSMB2|PSMB1
Spliceosome	KEGG PATHWAY	gga03040	24	107	9.73361e-16	5.40215e-14	SF3B5|SF3B4|PUF60|DHX15|PRPF3|SRSF4|RBM8A|U2AF1|SNRPA1|SF3A2|SF3A3|LSM8|LSM6|HNRNPA1|SNRPN|SNU13|CWC15|DDX23|SNRPD3|SNRPD1|PRPF38A|CTNNBL1|RBM22|PHF5A
Ribosome	KEGG PATHWAY	gga03010	21	120	4.11218e-12	1.52151e-10	RPL22L1|MRPL13|MRPL14|RPL9|MRPS7|RPL32|RPLP1|RPL5|RPL21|MRPL28|RSL24D1|MRPS16|MRPS14|RPS3|MRPL3|MRPL1|MRPL21|RPS8|MRPL22|RPL19|RPS2
RNA transport	KEGG PATHWAY	gga03013	19	132	8.41685e-10	2.33568e-08	UBE2I|EIF3I|RPP40|NUP62|RBM8A|SMN|RAN|EIF2S1|EIF3B|EIF3D|EIF3F|EIF3G|UPF3B|RNPS1|POP4|EIF4A2|THOC7|THOC5|EIF4B
Ribosome biogenesis in eukaryotes	KEGG PATHWAY	gga03008	13	67	1.76506e-08	3.91844e-07	RPP40|TCOF1|NOP58|IMP4|RAN|NOP56|RRP7A|NOB1|REXO2|TBL3|POP4|CSNK2A1|SNU13
Basal transcription factors	KEGG PATHWAY	gga03022	9	38	6.67306e-07	1.23452e-05	TAF6|GTF2A2|GTF2F2|GTF2H3|GTF2B|TAF12|TAF11|TAF15|MNAT1
Protein processing in endoplasmic reticulum	KEGG PATHWAY	gga04141	14	153	1.84761e-05	0.000292979	UBE2J1|EIF2S1|HSPA4L|UBE2D3|UBQLN4|DNAJB12|DERL2|NSFL1C|RBX1|HSP90AA1|NPLOC4|DAD1|SAR1A|HSPH1
RNA polymerase	KEGG PATHWAY	gga03020	6	24	3.9287e-05	0.000545107	TWISTNB|POLR2E|POLR1C|POLR2C|POLR2I|POLR2H
Ubiquitin mediated proteolysis	KEGG PATHWAY	gga04120	10	127	0.00085206	0.0105087	UBE2Q1|UBE2I|UBE2K|UBE2J1|UBE2N|CDC27|UBE2D3|SAE1|RBX1|UBE2S
mRNA surveillance pathway	KEGG PATHWAY	gga03015	7	70	0.00143499	0.0159284	RNPS1|PPP2R2D|CSTF3|CSTF2|UPF3B|SSU72|RBM8A
Metabolic pathways	KEGG PATHWAY	gga01100	45	1290	0.00250928	0.0253209	GSR|ALAD|COX7A2L|FLAD1|SMPD4|PI4K2B|MDH2|HTD2|PDXP|AGK|GYG1|NDUFV2|ASPA|CTPS1|DAD1|NDUFA10|PHOSPHO2|GOT2|POMK|B4GALT7|AACS|UCK2|LIAS|QDPR|UAP1|MMAB|COX11|CSGALNACT2|ATP6V0E2|GMPS|TRIT1|BPNT1|NME2|UCKL1|PTGES3|ACSL3|ASNS|NDUFS1|ITPA|CRLS1|ACLY|SDHC|COQ6|UQCRC2|ECHDC1
Oxidative phosphorylation	KEGG PATHWAY	gga00190	8	113	0.00502688	0.0464986	NDUFV2|NDUFS1|NDUFA10|COX11|SDHC|UQCRC2|ATP6V0E2|COX7A2L
RNA degradation	KEGG PATHWAY	gga03018	6	70	0.00624105	0.053289	LSM8|LSM6|CNOT10|HSPD1|EXOSC3|EXOSC7
Drug metabolism - other enzymes	KEGG PATHWAY	gga00983	5	57	0.0111964	0.0887716	ITPA|GMPS|NME2|UCK2|UCKL1
Vitamin B6 metabolism	KEGG PATHWAY	gga00750	2	7	0.0153741	0.113768	PDXP|PHOSPHO2
Sulfur relay system	KEGG PATHWAY	gga04122	2	8	0.0189434	0.131419	CTU2|MOCS3
Citrate cycle (TCA cycle)	KEGG PATHWAY	gga00020	3	28	0.0293287	0.191499	ACLY|SDHC|MDH2
Progesterone-mediated oocyte maturation	KEGG PATHWAY	gga04914	5	78	0.0348276	0.21477	MAD1L1|HSP90AA1|MAD2L2|RAF1|CDC27
Alanine, aspartate and glutamate metabolism	KEGG PATHWAY	gga00250	3	34	0.0461134	0.255347	GOT2|ASPA|ASNS
Cell cycle	KEGG PATHWAY	gga04110	6	114	0.047482	0.255347	MAD2L2|ZBTB17|MAD1L1|GSK3B|CDC27|RBX1
Pyrimidine metabolism	KEGG PATHWAY	gga00240	4	59	0.048309	0.255347	UCK2|NME2|CTPS1|UCKL1
MEivory
#Term	Database	ID	Input number	Background number	P-Value	Corrected P-Value	Input
Steroid biosynthesis	KEGG PATHWAY	gga00100	7	17	1.18731e-12	5.46163e-11	MSMO1|LSS|CYP51A1|DHCR24|FDFT1|SQLE|HSD17B7
Oxidative phosphorylation	KEGG PATHWAY	gga00190	9	113	2.97686e-10	6.84678e-09	ATP6V0B|ATP6V1D|NDUFA5|UQCR11|UQCRQ|NDUFS6|NDUFA13|UQCRFS1|UQCRB
Metabolic pathways	KEGG PATHWAY	gga01100	19	1290	4.46321e-08	6.84359e-07	MSMO1|ATP6V1D|NDUFA5|NDUFS6|FDPS|FDFT1|AK1|CYP51A1|UQCRQ|UQCR11|ATP6V0B|LSS|HMGCR|NDUFA13|UQCRFS1|HSD17B7|UQCRB|SQLE|DHCR24
MAPK signaling pathway	KEGG PATHWAY	gga04010	7	261	3.25293e-05	0.000374087	JUN|RAP1B|CSF1|ECSIT|ATF4|CRK|FGF10
Cardiac muscle contraction	KEGG PATHWAY	gga04260	4	66	9.01161e-05	0.000829068	UQCR11|UQCRFS1|UQCRB|UQCRQ
ErbB signaling pathway	KEGG PATHWAY	gga04012	4	78	0.000166757	0.00127847	HBEGF|CDKN1A|JUN|CRK
Focal adhesion	KEGG PATHWAY	gga04510	5	189	0.000490775	0.00288871	CRK|VAV3|JUN|RAP1B|ITGA6
Regulation of actin cytoskeleton	KEGG PATHWAY	gga04810	5	190	0.000502384	0.00288871	CRK|VAV3|LIMK1|FGF10|ITGA6
Terpenoid backbone biosynthesis	KEGG PATHWAY	gga00900	2	19	0.0022283	0.0113891	FDPS|HMGCR
GnRH signaling pathway	KEGG PATHWAY	gga04912	3	84	0.00312475	0.0143739	ATF4|JUN|HBEGF
Mitophagy - animal	KEGG PATHWAY	gga04137	2	58	0.0172658	0.0722026	ATF4|JUN
p53 signaling pathway	KEGG PATHWAY	gga04115	2	66	0.0218432	0.0837323	CDKN1A|SESN2
Thiamine metabolism	KEGG PATHWAY	gga00730	1	13	0.0458549	0.162256	AK1
MElightyellow
#Term	Database	ID	Input number	Background number	P-Value	Corrected P-Value	Input
Metabolic pathways	KEGG PATHWAY	gga01100	32	1290	7.17351e-07	6.52789e-05	ACP1|LIPT1|TGDS|PRDX6|CHPF2|SMS|ATP6V1H|ODC1|ALDH1A3|IDH3B|SMOX|HPRT1|AKR1E2|FAHD1|MPST|PTS|MTMR2|ND6|HMGCS1|PIGC|GPI|UGDH|ENO1|PIGT|HPGDS|HACD1|MTHFD2|HYAL2|ARG2|C1GALT1C1|NDUFS3|ATP6V1C1
Proteasome	KEGG PATHWAY	gga03050	5	35	3.3809e-05	0.00153831	PSMD14|PSMD7|POMP|PSMD13|PSMD12
Arginine and proline metabolism	KEGG PATHWAY	gga00330	4	42	0.000879698	0.0266842	ARG2|SMS|SMOX|ODC1
beta-Alanine metabolism	KEGG PATHWAY	gga00410	3	29	0.00323943	0.073697	SMS|SMOX|ALDH1A3
Ribosome biogenesis in eukaryotes	KEGG PATHWAY	gga03008	4	67	0.00437161	0.076839	SBDS|GTPBP4|FCF1|EMG1
RNA degradation	KEGG PATHWAY	gga03018	4	70	0.00506631	0.076839	ENO1|C1D|DHX36|CNOT4
Aminoacyl-tRNA biosynthesis	KEGG PATHWAY	gga00970	3	43	0.00901302	0.117169	SARS|AARS|YARS
Glutathione metabolism	KEGG PATHWAY	gga00480	3	47	0.0113261	0.127985	SMS|HPGDS|ODC1
Cellular senescence	KEGG PATHWAY	gga04218	5	143	0.0126578	0.127985	MAP2K3|VDAC2|GADD45B|SQSTM1|GADD45A
Glycolysis / Gluconeogenesis	KEGG PATHWAY	gga00010	3	53	0.0153814	0.13353	ENO1|GPI|ALDH1A3
Terpenoid backbone biosynthesis	KEGG PATHWAY	gga00900	2	19	0.016141	0.13353	HMGCS1|NUS1
Pentose and glucuronate interconversions	KEGG PATHWAY	gga00040	2	20	0.0176474	0.133826	UGDH|AKR1E2
Glycosylphosphatidylinositol (GPI)-anchor biosynthesis	KEGG PATHWAY	gga00563	2	22	0.0208305	0.133912	PIGC|PIGT
Biosynthesis of amino acids	KEGG PATHWAY	gga01230	3	60	0.0210194	0.133912	ENO1|ARG2|IDH3B
Lysosome	KEGG PATHWAY	gga04142	4	110	0.0220734	0.133912	AP1M1|SLC11A2|ATP6V1H|GNPTG
Oxidative phosphorylation	KEGG PATHWAY	gga00190	4	113	0.0240073	0.136542	ATP6V1C1|NDUFS3|ATP6V1H|ND6
Fatty acid elongation	KEGG PATHWAY	gga00062	2	25	0.0260132	0.139247	HACD1|ACOT7
Folate biosynthesis	KEGG PATHWAY	gga00790	2	28	0.0316586	0.160052	AKR1E2|PTS
Biosynthesis of unsaturated fatty acids	KEGG PATHWAY	gga01040	2	30	0.0356647	0.170815	HACD1|ACOT7
Phagosome	KEGG PATHWAY	gga04145	4	132	0.0385999	0.174962	NCF2|ATP6V1C1|DYNC1LI1|ATP6V1H
Tyrosine metabolism	KEGG PATHWAY	gga00350	2	34	0.0442212	0.174962	FAHD1|ALDH1A3
Drug metabolism - cytochrome P450	KEGG PATHWAY	gga00982	2	34	0.0442212	0.174962	HPGDS|ALDH1A3
Ferroptosis	KEGG PATHWAY	gga04216	2	34	0.0442212	0.174962	VDAC2|SLC11A2
Metabolism of xenobiotics by cytochrome P450	KEGG PATHWAY	gga00980	2	36	0.0487556	0.184865	HPGDS|ALDH1A3

## Sheet: S4
Table S4. Hub genes in three significant modules.
MEdarkorange2	348			MEivory	59			MElightyellow	177
GeneID	|kME|	Gene name		GeneID	|kME|	Gene name		GeneID	|kME|	Gene name
ENSGALG00000016198	0.969321	U2AF1		ENSGALG00000001569	0.975718	RHOC		ENSGALG00000019147	0.974251					348
ENSGALG00000011685	0.967015	CSTF3		ENSGALG00000010708	0.942982	ICA1		ENSGALG00000002524	0.96911	UCHL5				59
ENSGALG00000021473	0.961374	FAM192A		ENSGALG00000002709	0.942432	MYO1C		ENSGALG00000010402	0.967539	HPGDS				177
ENSGALG00000026421	0.959911	PSMB2		ENSGALG00000002588	0.932379	PPARD		ENSGALG00000034344	0.9639	MTHFD2
ENSGALG00000036283	0.958246	RBM8A		ENSGALG00000004646	0.929384	FBXO44		ENSGALG00000006098	0.960702	HPRT1
ENSGALG00000049136	0.955962			ENSGALG00000026019	0.929013	ASCC1		ENSGALG00000032190	0.953875	MICAL1
ENSGALG00000042967	0.954887	CTPS1		ENSGALG00000044628	0.927125			ENSGALG00000016444	0.953759	ODC1
ENSGALG00000004834	0.95238	COPS3		ENSGALG00000001076	0.917558	LIMK1		ENSGALG00000046687	0.95274	EPS8L3
ENSGALG00000006596	0.951607	SNRPD3		ENSGALG00000035016	0.913317	ID2		ENSGALG00000014899	0.950308	NUS1
ENSGALG00000030411	0.951206	PSMA7		ENSGALG00000006723	0.912192			ENSGALG00000035804	0.949254	SQSTM1
ENSGALG00000003024	0.949175	ARMC6		ENSGALG00000004657	0.904574	FBXO2		ENSGALG00000015299	0.94731	TFG
ENSGALG00000045352	0.947984	EIF4B		ENSGALG00000001664	0.903304	PTPN9		ENSGALG00000014060	0.946054	EED
ENSGALG00000028205	0.945524	PRPF3		ENSGALG00000041078	0.902399	MID1IP1		ENSGALG00000005002	0.944244	VDAC2
ENSGALG00000011650	0.944971	NIFK		ENSGALG00000038721	0.899464	MAP1LC3A		ENSGALG00000046691	0.943185
ENSGALG00000039387	0.944845	PSMA2		ENSGALG00000054306	0.897185	SRXN1		ENSGALG00000032687	0.942342	PHLDA2
ENSGALG00000036837	0.943811	PTGES3		ENSGALG00000037852	0.896877	HSD17B7		ENSGALG00000003323	0.940991	NECAB2
ENSGALG00000010675	0.942649	PSMC1		ENSGALG00000008881	0.896478	RGS3		ENSGALG00000008172	0.939065	ERLEC1
ENSGALG00000006022	0.942639	PSMA1		ENSGALG00000012135	0.896477	ATF4		ENSGALG00000013092	0.936915	STRAP
ENSGALG00000009045	0.942483	EBNA1BP2		ENSGALG00000000949	0.89407	HBEGF		ENSGALG00000035299	0.934538	TOMM20
ENSGALG00000032858	0.941104	RSL24D1		ENSGALG00000007700	0.89389	CTTN		ENSGALG00000016808	0.93447
ENSGALG00000008236	0.940588	PSMC2		ENSGALG00000009365	0.891876	CYP51A1		ENSGALG00000014124	0.929695	TEC
ENSGALG00000039624	0.940256	PSMA5		ENSGALG00000000736	0.888972	MATK		ENSGALG00000002377	0.929693	ENO1
ENSGALG00000017207	0.937062	CWC15		ENSGALG00000014948	0.88885	HMGCR		ENSGALG00000040840	0.929559	MPST
ENSGALG00000011445	0.936948	AAMP		ENSGALG00000036915	0.882838	SQLE		ENSGALG00000033365	0.92915	ALDH1A3
ENSGALG00000043399	0.936286	EZH2		ENSGALG00000010870	0.874512	JUN		ENSGALG00000003466	0.928328
ENSGALG00000002569	0.935992	RAN		ENSGALG00000013191	0.873394	NDUFS6		ENSGALG00000035345	0.927866	TXNRD1
ENSGALG00000032730	0.934895	NOP56		ENSGALG00000048205	0.869818			ENSGALG00000010809	0.926033	BZW2
ENSGALG00000007241	0.933974	NUBP1		ENSGALG00000007926	0.868619	ATP5PD		ENSGALG00000038733	0.925594	TRAK1
ENSGALG00000037510	0.931549	WBSCR22		ENSGALG00000002488	0.866925	PAIP2B		ENSGALG00000036785	0.923441	TRIM8
ENSGALG00000001540	0.930366	SF3A3		ENSGALG00000004063	0.861431	SLC25A14		ENSGALG00000014568	0.922383	EMG1
ENSGALG00000029152	0.929739	IMP4		ENSGALG00000033854	0.859341	CSF1		ENSGALG00000036539	0.921511	EFNB1
ENSGALG00000042005	0.929726			ENSGALG00000019358	0.850165	LLPH		ENSGALG00000011293	0.921049	MRPL42
ENSGALG00000013041	0.929369	CCT5		ENSGALG00000002549	0.84836	RGS1		ENSGALG00000011551	0.920246	JCHAIN
ENSGALG00000013943	0.928879			ENSGALG00000033813	0.846436	BTBD6		ENSGALG00000015004	0.919813	RIOK3
ENSGALG00000001597	0.928021	PSMB3		ENSGALG00000001096	0.845315	UQCR11		ENSGALG00000038385	0.919304	MTFR1
ENSGALG00000039803	0.927676	LSM12		ENSGALG00000004190	0.844209	RNF34		ENSGALG00000008128	0.914968	MOB4
ENSGALG00000029743	0.927649	MED6		ENSGALG00000039072	0.843795			ENSGALG00000016689	0.914756	ASMTL
ENSGALG00000006457	0.927131	RBMXL1		ENSGALG00000000318	0.84121	CSRP1		ENSGALG00000023703	0.914224	GIT1
ENSGALG00000038413	0.925584	SURF6		ENSGALG00000009560	0.837921	MSMO1		ENSGALG00000000235	0.91213	PPP2R2A
ENSGALG00000037946	0.924744			ENSGALG00000022991	0.836197	SMIM20		ENSGALG00000052524	0.912016
ENSGALG00000005744	0.924624	EMC8		ENSGALG00000053025	0.836101			ENSGALG00000003492	0.910726	PPP1R3E
ENSGALG00000030070	0.92446	QDPR		ENSGALG00000009253	0.833407	SDE2		ENSGALG00000034099	0.909749	ATP6V1C1
ENSGALG00000049138	0.924386	TAF6		ENSGALG00000033460	0.831757	TMCO1		ENSGALG00000004693	0.909559	ARPC1A
ENSGALG00000034421	0.924204	SENP1		ENSGALG00000031448	0.831324	MAPK4		ENSGALG00000004321	0.907967	OSER1
ENSGALG00000005385	0.924104	ACTR8		ENSGALG00000031813	0.830745	CASC3		ENSGALG00000026809	0.906253	SARS
ENSGALG00000036850	0.924088	DNAJA4		ENSGALG00000040340	0.830574	PCYOX1L		ENSGALG00000013174	0.905874	RECQL
ENSGALG00000049593	0.923303			ENSGALG00000037603	0.829629	SESN2		ENSGALG00000001663	0.905684	MAK16
ENSGALG00000009525	0.922818	HAT1		ENSGALG00000043823	0.827638	ECSIT		ENSGALG00000016283	0.905627	BEND6
ENSGALG00000039901	0.920601	PUF60		ENSGALG00000002234	0.827272	UNC13D		ENSGALG00000013695	0.904942	ZDHHC14
ENSGALG00000007792	0.919069	PFDN4		ENSGALG00000028880	0.82586	FDPS		ENSGALG00000054636	0.904715
ENSGALG00000008534	0.918304	POLR2H		ENSGALG00000040746	0.821881	CHMP1B		ENSGALG00000038646	0.90296	EIF1B
ENSGALG00000028505	0.916473	PSMD4		ENSGALG00000009637	0.820883	EMC7		ENSGALG00000014413	0.902806	CCDC58
ENSGALG00000016088	0.916202	CCT7		ENSGALG00000008497	0.818503	SLC38A2		ENSGALG00000000378	0.902564	SLC25A37
ENSGALG00000008454	0.915937	NOP58		ENSGALG00000001330	0.816791	ATP5MC1		ENSGALG00000041533	0.901156	SLC11A2
ENSGALG00000053641	0.915313			ENSGALG00000006407	0.815761			ENSGALG00000027989	0.901048	SBDS
ENSGALG00000011543	0.915144	SDAD1		ENSGALG00000030499	0.811854	MOB2		ENSGALG00000023806	0.90015	PITPNA
ENSGALG00000007835	0.913681	PUS10		ENSGALG00000013886	0.808681	LDLRAD4		ENSGALG00000000881	0.899718	GPATCH3
ENSGALG00000050314	0.913464	SRSF4		ENSGALG00000009792	0.807293			ENSGALG00000011128	0.898694	PSMD14
ENSGALG00000005200	0.913105	ADRM1		ENSGALG00000031534	0.801675	ARID5B		ENSGALG00000007579	0.89797	APBB1IP
ENSGALG00000010526	0.912534	OSTC						ENSGALG00000053854	0.897295	AKR1E2
ENSGALG00000014381	0.912364	HNRNPAB						ENSGALG00000004268	0.896607	NIPAL3
ENSGALG00000008108	0.912097	PSMC3						ENSGALG00000045726	0.896313
ENSGALG00000006455	0.909698	SMPD4						ENSGALG00000005391	0.892982	SELENOK
ENSGALG00000021683	0.90942	RER1						ENSGALG00000008297	0.891434	SEMA4B
ENSGALG00000008798	0.909028	ZMYND19						ENSGALG00000007712	0.891388	MYO1B
ENSGALG00000049780	0.908697							ENSGALG00000013621	0.890691	ATP6V1H
ENSGALG00000010761	0.908628	MRPL37						ENSGALG00000003122	0.890604	ZFAND2A
ENSGALG00000010463	0.908519	AHSA1						ENSGALG00000040325	0.890446	EMC2
ENSGALG00000048263	0.907875							ENSGALG00000011514	0.889582	SLC25A3
ENSGALG00000016581	0.907785	TCEANC						ENSGALG00000008765	0.889439	C1D
ENSGALG00000015821	0.907699	CCT8						ENSGALG00000023364	0.889256	CDC42EP4
ENSGALG00000004555	0.907522	RBM22						ENSGALG00000010988	0.889111	PALS2
ENSGALG00000014570	0.907018	LPCAT3						ENSGALG00000002089	0.887719
ENSGALG00000009615	0.905457	RRP15						ENSGALG00000003108	0.886319	SMG6
ENSGALG00000007170	0.904839	SNRPA1						ENSGALG00000000707	0.885313	PSMD7
ENSGALG00000029893	0.904685	COG1						ENSGALG00000008660	0.884555	CST7
ENSGALG00000000991	0.904633	TAF12						ENSGALG00000015182	0.88159	NEPRO
ENSGALG00000007664	0.904627	PSMD1						ENSGALG00000037171	0.880354	ZNF622
ENSGALG00000012408	0.904458	PSMC6						ENSGALG00000026225	0.880269	PSMD12
ENSGALG00000003947	0.904421	HNRNPH3						ENSGALG00000008513	0.879872	C1GALT1C1
ENSGALG00000014023	0.904354	H2AFZ						ENSGALG00000004749	0.877298	TMEM11
ENSGALG00000000513	0.903862	ZNF276						ENSGALG00000036739	0.876411	UBE2L3
ENSGALG00000003250	0.902965	ITPA						ENSGALG00000054057	0.874799
ENSGALG00000038604	0.902839	PHB						ENSGALG00000024272	0.8747	S100A12
ENSGALG00000029810	0.901909	RPS19BP1						ENSGALG00000042796	0.873455	DNAJC7
ENSGALG00000008812	0.901474	CCT4						ENSGALG00000036935	0.873136
ENSGALG00000033212	0.901439	HSP90AA1						ENSGALG00000031520	0.872188
ENSGALG00000004856	0.900717	NUP62						ENSGALG00000049903	0.871741
ENSGALG00000035980	0.900032	REXO2						ENSGALG00000040665	0.87061	METTL6
ENSGALG00000006284	0.899691	SH3GLB1						ENSGALG00000041139	0.8704	PINX1
ENSGALG00000000615	0.899333	NWD1						ENSGALG00000006703	0.869738	GTPBP4
ENSGALG00000040258	0.899284	FARSA						ENSGALG00000054783	0.869525	NDRG1
ENSGALG00000041863	0.899046	MRPL13						ENSGALG00000029968	0.86904	GADD45B
ENSGALG00000015844	0.898649	SOD1						ENSGALG00000004700	0.86897	NCF2
ENSGALG00000016681	0.89835	ZBED1						ENSGALG00000002379	0.868384	MRPS17
ENSGALG00000000905	0.898054	PSMB4						ENSGALG00000016379	0.868222	SMS
ENSGALG00000019794	0.897779	MSTO1						ENSGALG00000004799	0.865732
ENSGALG00000002827	0.897731	GPS1						ENSGALG00000036293	0.865579	EBAG9
ENSGALG00000026210	0.897653	POMK						ENSGALG00000007513	0.865408
ENSGALG00000036432	0.897594	DNAJC17						ENSGALG00000051442	0.863976	TSC22D1
ENSGALG00000047646	0.897312	CCNT1						ENSGALG00000039473	0.863942	NOP53
ENSGALG00000040687	0.896806	SNX27						ENSGALG00000042804	0.863782	SAMD4B
ENSGALG00000016067	0.896683	HMGN1						ENSGALG00000027872	0.863639	STBD1
ENSGALG00000030515	0.896382	UBE2N						ENSGALG00000030008	0.863311	HHEX
ENSGALG00000004622	0.896263	SPOUT1						ENSGALG00000034610	0.863217	ARFGEF1
ENSGALG00000034475	0.894849	EIF3G						ENSGALG00000003862	0.863031	LRRFIP1
ENSGALG00000051779	0.894616	PRORSD1P						ENSGALG00000032004	0.860738	CSRNP2
ENSGALG00000014920	0.893164	USP14						ENSGALG00000002057	0.860502	POLR2D
ENSGALG00000001555	0.892804	AURKAIP1						ENSGALG00000016758	0.859766	LIPT1
ENSGALG00000009975	0.892054	CCT2						ENSGALG00000043684	0.857699	PSMD13
ENSGALG00000010185	0.89205	HSPA4L						ENSGALG00000003563	0.856499	YARS
ENSGALG00000009214	0.891965	CRLS1						ENSGALG00000012638	0.855938	CRY1
ENSGALG00000038585	0.891752	NOA1						ENSGALG00000014862	0.854067	HMGCS1
ENSGALG00000035535	0.89115	GYG1						ENSGALG00000010547	0.852411	YIPF4
ENSGALG00000009748	0.890887	ASNS						ENSGALG00000031160	0.851975	GRSF1
ENSGALG00000006428	0.890814	UBE2I						ENSGALG00000049450	0.851448
ENSGALG00000005701	0.890483	IP6K2						ENSGALG00000012696	0.850733	RANBP9
ENSGALG00000005489	0.890399	DDX52						ENSGALG00000032957	0.848826	NOCT
ENSGALG00000016512	0.890314	NRBP1						ENSGALG00000051258	0.848219
ENSGALG00000000011	0.889966	C10orf88						ENSGALG00000005135	0.846054	SERPINE2
ENSGALG00000011637	0.888978	TCP1						ENSGALG00000015285	0.846032	TOMM70
ENSGALG00000005290	0.888139	TRMT13						ENSGALG00000003770	0.844348	ANXA2
ENSGALG00000011868	0.888036	SNAPC1						ENSGALG00000004956	0.84408	GPI
ENSGALG00000006760	0.887849	CSTF2						ENSGALG00000016289	0.843271	DST
ENSGALG00000042011	0.887195	HNRNPA1						ENSGALG00000017184	0.840531	MMP7
ENSGALG00000005012	0.886811							ENSGALG00000012473	0.840189	MMADHC
ENSGALG00000002430	0.886586	SMN						ENSGALG00000048869	0.839179
ENSGALG00000009312	0.886478	RPL22L1						ENSGALG00000010612	0.838536	PRKD3
ENSGALG00000010553	0.885066	AIMP1						ENSGALG00000003053	0.838303	PRDX6
ENSGALG00000033609	0.884862	NACA						ENSGALG00000015328	0.837753	TRMT10C
ENSGALG00000054336	0.8843	CDC25B						ENSGALG00000004144	0.837193
ENSGALG00000011229	0.883646	SERBP1						ENSGALG00000012712	0.836963	RBM24
ENSGALG00000001502	0.882958	UTP11						ENSGALG00000016898	0.836877	TGDS
ENSGALG00000053063	0.882956	MRPL40						ENSGALG00000015807	0.836497	RWDD2B
ENSGALG00000012244	0.882515	KLHDC2						ENSGALG00000013452	0.835014	ERP44
ENSGALG00000000693	0.881559	NOB1						ENSGALG00000015549	0.834908	GRPEL1
ENSGALG00000009112	0.881455	LRRC57						ENSGALG00000040511	0.833698	MTERF3
ENSGALG00000008865	0.881407	ALAD						ENSGALG00000033137	0.833322	TLDC1
ENSGALG00000011403	0.88133	SRP72						ENSGALG00000007848	0.83261	PTS
ENSGALG00000007315	0.880886	PSMD6						ENSGALG00000000891	0.831574	NSUN5
ENSGALG00000004583	0.88026	NPLOC4						ENSGALG00000015977	0.831166	SMOX
ENSGALG00000035421	0.879589	SNRPN						ENSGALG00000003798	0.830466	GET4
ENSGALG00000026559	0.879187	SNRNP25						ENSGALG00000004469	0.829951	TP53RK
ENSGALG00000005706	0.878375	HSCB						ENSGALG00000047395	0.82903
ENSGALG00000002528	0.878281	DNAJC18						ENSGALG00000042356	0.82893	FSTL3
ENSGALG00000002490	0.87688	UQCRC2						ENSGALG00000004509	0.828823
ENSGALG00000000349	0.876777	PSMC5						ENSGALG00000009448	0.82785	IFRD1
ENSGALG00000004782	0.876279	TSEN15						ENSGALG00000011491	0.826719	DYNC1LI1
ENSGALG00000010298	0.875906	DCTN6						ENSGALG00000001728	0.826567	NACC2
ENSGALG00000003400	0.875749	AIMP2						ENSGALG00000003959	0.825814	AP1M1
ENSGALG00000038219	0.875636	NAA40						ENSGALG00000036477	0.822778	CHPF2
ENSGALG00000003233	0.87551	ASH2L						ENSGALG00000006607	0.822204	GUCD1
ENSGALG00000032799	0.874933							ENSGALG00000034511	0.820502
ENSGALG00000047103	0.874531	UTP3						ENSGALG00000039037	0.820066	PICALM
ENSGALG00000006459	0.874358	CCDC174						ENSGALG00000023355	0.819444	TMEM154
ENSGALG00000003475	0.874072	ACLY						ENSGALG00000038143	0.816847
ENSGALG00000006351	0.873779	FAS						ENSGALG00000016363	0.816584	ACP1
ENSGALG00000001619	0.87374	ATG16L1						ENSGALG00000006753	0.816286	ATP5C1
ENSGALG00000014290	0.873637	UBE2K						ENSGALG00000033171	0.814909	TGM4
ENSGALG00000008586	0.873581	TUBB4B						ENSGALG00000041993	0.814909	UGDH
ENSGALG00000034115	0.873465	DUS1L						ENSGALG00000003909	0.813876	PIGT
ENSGALG00000036117	0.873367	TENT5B						ENSGALG00000006132	0.813647	MOSPD1
ENSGALG00000010284	0.870191	GMPS						ENSGALG00000009519	0.813178	ARG2
ENSGALG00000003467	0.869966	BYSL						ENSGALG00000050564	0.81305
ENSGALG00000003228	0.869485	OARD1						ENSGALG00000013424	0.812838	TULP3
ENSGALG00000003517	0.869276	ZBTB8OS						ENSGALG00000012585	0.810803	UBQLN1
ENSGALG00000016505	0.868231	GPN1						ENSGALG00000009309	0.810339	EIF5A2
ENSGALG00000010863	0.867782	TWISTNB						ENSGALG00000034229	0.809427	ZNF703
ENSGALG00000011174	0.866943	PSMB1						ENSGALG00000026152	0.809328
ENSGALG00000055069	0.866715							ENSGALG00000016595	0.808607	TRIM35
ENSGALG00000009455	0.866161	MCMBP						ENSGALG00000015529	0.808064	WFS1
ENSGALG00000013005	0.865854	SNRNP48						ENSGALG00000038229	0.807001	OTUB1
ENSGALG00000012379	0.865414	C5H14orf166						ENSGALG00000039034	0.80596	ELP2
ENSGALG00000012721	0.865341	C2H6orf52						ENSGALG00000008787	0.805491	CEP68
ENSGALG00000006489	0.865066	CHCHD3						ENSGALG00000011138	0.80486	CCNK
ENSGALG00000015225	0.865043	BLZF1						ENSGALG00000048539	0.802622	BHLHE41
ENSGALG00000016974	0.863159	GTF2F2						ENSGALG00000035365	0.802275
ENSGALG00000004383	0.863135	TIMM22
ENSGALG00000006356	0.862925	MKLN1
ENSGALG00000031966	0.862779	TIMM9
ENSGALG00000048013	0.862606	HTD2
ENSGALG00000011130	0.862008	COPS4
ENSGALG00000001049	0.861572
ENSGALG00000005559	0.861511	MRPS23
ENSGALG00000009565	0.860976	EIF2S1
ENSGALG00000047981	0.858502
ENSGALG00000006817	0.858448	CTNNBL1
ENSGALG00000005206	0.85838	ACSL3
ENSGALG00000006307	0.858379	NSMCE1
ENSGALG00000043336	0.857849	COPZ1
ENSGALG00000014140	0.857335	ARFGAP3
ENSGALG00000019316	0.856062	TOMM22
ENSGALG00000015330	0.855097	PCNP
ENSGALG00000004362	0.855041	MRPL21
ENSGALG00000046811	0.855038	STIP1
ENSGALG00000030931	0.854684	HTRA2
ENSGALG00000052204	0.854486	ENY2
ENSGALG00000042325	0.854125	CIZ1
ENSGALG00000011863	0.852925	POLDIP3
ENSGALG00000005558	0.852698	TBL3
ENSGALG00000007299	0.852402	THOC7
ENSGALG00000014083	0.85094	INTS13
ENSGALG00000031726	0.849462	MAPRE3
ENSGALG00000006043	0.849022	RBBP6
ENSGALG00000035578	0.848723	RBM6
ENSGALG00000040489	0.848537
ENSGALG00000010197	0.848447	COQ6
ENSGALG00000001602	0.848198	NUTF2
ENSGALG00000002010	0.847644	SNIP1
ENSGALG00000010627	0.847395	PRPF38A
ENSGALG00000007709	0.847311	RTFDC1
ENSGALG00000005922	0.847211	RPL5
ENSGALG00000017010	0.846289	SPRYD7
ENSGALG00000023199	0.844365	HNRNPDL
ENSGALG00000012245	0.843607	ADH4
ENSGALG00000004999	0.843251	TAF7
ENSGALG00000000729	0.843074	PPP1R8
ENSGALG00000040873	0.843046	MRPL3
ENSGALG00000012039	0.842474	PSMA3
ENSGALG00000004049	0.842214	ITFG1
ENSGALG00000010324	0.841139	MRPL1
ENSGALG00000033162	0.841127	PSMD3
ENSGALG00000008054	0.841062
ENSGALG00000036552	0.841056	PDAP1
ENSGALG00000002832	0.840987	IFI35
ENSGALG00000035116	0.840918
ENSGALG00000045199	0.840605
ENSGALG00000014447	0.840255	AK3
ENSGALG00000001949	0.840027	MDH2
ENSGALG00000030028	0.839528	MRPS14
ENSGALG00000040335	0.839344	CEBPZ
ENSGALG00000011498	0.83891	TCAIM
ENSGALG00000041666	0.83881	ASNSD1
ENSGALG00000033058	0.838047	FASTK
ENSGALG00000035641	0.837715
ENSGALG00000011993	0.837553	RBX1
ENSGALG00000008098	0.836943	NAMPTP1
ENSGALG00000008003	0.836895	ZC3HC1
ENSGALG00000000596	0.836216	CDC27
ENSGALG00000016929	0.835091	PIBF1
ENSGALG00000003337	0.835036	EIF3I
ENSGALG00000005687	0.834904	CUEDC2
ENSGALG00000003722	0.83486	THG1L
ENSGALG00000010680	0.834672	TTC7B
ENSGALG00000027909	0.834002
ENSGALG00000000856	0.833657	EIF2D
ENSGALG00000020590	0.833442	SGF29
ENSGALG00000014331	0.833435	FKBP4
ENSGALG00000012529	0.833362	EIF3D
ENSGALG00000002725	0.832768	UAP1
ENSGALG00000035869	0.832315	ATAD3A
ENSGALG00000015073	0.831968	TMEM39A
ENSGALG00000004738	0.831587	GLE1
ENSGALG00000028438	0.831292	CLK1
ENSGALG00000012041	0.830451	ACTR10
ENSGALG00000031789	0.830126
ENSGALG00000008880	0.830076	VTI1A
ENSGALG00000026492	0.829717	EMC6
ENSGALG00000007473	0.829415	MRPL28
ENSGALG00000000998	0.828959	MTFR1L
ENSGALG00000002937	0.828932	PSME3
ENSGALG00000010471	0.828825	PPP2R2D
ENSGALG00000010428	0.828431	FAM98A
ENSGALG00000001975	0.828209	TMEM120A
ENSGALG00000008103	0.827844	CEP41
ENSGALG00000033452	0.827411
ENSGALG00000031120	0.82717	HNRNPH2
ENSGALG00000021679	0.826997	SF3A2
ENSGALG00000038420	0.826421	HSF2
ENSGALG00000010340	0.825929	TTLL5
ENSGALG00000050127	0.825562
ENSGALG00000048034	0.825389
ENSGALG00000038933	0.825345	FABP7
ENSGALG00000016410	0.824995	EIF1AX
ENSGALG00000009433	0.824771	BAG3
ENSGALG00000003793	0.824524	GTF2A2
ENSGALG00000001823	0.824519	HIKESHI
ENSGALG00000043451	0.824253	DNAL4
ENSGALG00000049437	0.82393
ENSGALG00000013506	0.823619	MED24
ENSGALG00000010609	0.823293	NDUFAF7
ENSGALG00000005944	0.823222	ZNF639
ENSGALG00000041754	0.822771	N4BP3
ENSGALG00000016760	0.822385
ENSGALG00000049929	0.822035	LIAS
ENSGALG00000020454	0.821924	C5H14ORF169
ENSGALG00000013352	0.821433	SF3B4
ENSGALG00000032847	0.820955	HDGF
ENSGALG00000011494	0.820764	CNOT10
ENSGALG00000006434	0.820545	TSR3
ENSGALG00000035203	0.819881	MCRS1
ENSGALG00000029947	0.818848	MMAB
ENSGALG00000007556	0.817888	ORAOV1
ENSGALG00000026970	0.817685
ENSGALG00000010485	0.817625	ALKBH1
ENSGALG00000032145	0.817593	B4GALT7
ENSGALG00000014977	0.816842	GSK3B
ENSGALG00000007999	0.8166	MRPS7
ENSGALG00000000122	0.816506	GNB2L1
ENSGALG00000017320	0.816048	RAB6A
ENSGALG00000009093	0.815802	PNO1
ENSGALG00000000150	0.815141	RPL9
ENSGALG00000007393	0.814359	SUDS3
ENSGALG00000003318	0.812754	SNRNP35
ENSGALG00000011745	0.812216
ENSGALG00000004998	0.811857	RAF1
ENSGALG00000002205	0.811614	FBRSL1
ENSGALG00000006294	0.811506	PSMD2
ENSGALG00000010618	0.811043	SLC30A6
ENSGALG00000035352	0.810125	ZBTB17
ENSGALG00000040976	0.810033	ACTR6
ENSGALG00000033573	0.810026
ENSGALG00000002222	0.809683	NOC2L
ENSGALG00000008590	0.809618	EEF1B2
ENSGALG00000016062	0.809599	PSMG1
ENSGALG00000035201	0.809484	HSPA14
ENSGALG00000012695	0.809224	NOL7
ENSGALG00000009169	0.809037	TRMT6
ENSGALG00000012870	0.808283	AGK
ENSGALG00000009288	0.807495	RNPS1
ENSGALG00000038939	0.807257
ENSGALG00000033102	0.807213	LRRFIP2
ENSGALG00000002591	0.807205	POLR2E
ENSGALG00000041030	0.807025	PCBP2
ENSGALG00000010689	0.806428	MAGOH
ENSGALG00000016089	0.806321	PRADC1
ENSGALG00000000962	0.806149	PUS3
ENSGALG00000023131	0.806069	PDXP
ENSGALG00000008606	0.805516	NDUFS1
ENSGALG00000024112	0.805501	PSMD11
ENSGALG00000011544	0.804947	BCL2L14
ENSGALG00000024039	0.804905
ENSGALG00000039532	0.804193	PHC2
ENSGALG00000003924	0.803383	ACBD6
ENSGALG00000009526	0.802721	VTI1B
ENSGALG00000042254	0.802379
ENSGALG00000030084	0.802192	EXOSC7
ENSGALG00000017181	0.802133	DCUN1D5
ENSGALG00000002703	0.802094	TFAM
ENSGALG00000030051	0.80204	TOP3B
ENSGALG00000033855	0.801953	GOLT1B
ENSGALG00000017033	0.801818	MRPS31
ENSGALG00000010774	0.801814	SSBP3
ENSGALG00000003067	0.801784	MRPL44
ENSGALG00000002060	0.801515	TAF15
ENSGALG00000050132	0.800784
ENSGALG00000008036	0.800322	TMEM209
ENSGALG00000015791	0.800064	AKIRIN2

## Sheet: S5
Table S5. Intersection gene of top 5%FST and top 5% log2PI_(WC/DG), and red font indicates pathways visualized in the manuscript.
FST: average fixation index; PI: nucleotide diversity.
ENSGALG00000023584	TAFA5
ENSGALG00000008926	CADPS2
ENSGALG00000008941	FEZF1
ENSGALG00000009002	CPED1
ENSGALG00000009023	ING3
ENSGALG00000040557	TFEC
ENSGALG00000009480	DOCK4
ENSGALG00000009544	ZCRB1
ENSGALG00000009547	PPHLN1
ENSGALG00000009572	ADAMTS20
ENSGALG00000009601	NELL2
ENSGALG00000033074	ARID2
ENSGALG00000028849	SCAF11
ENSGALG00000009805	PPM1H
ENSGALG00000009825	SRGAP1
ENSGALG00000009895	GRIP1
ENSGALG00000010200	TRHDE
ENSGALG00000010311	NAV3
ENSGALG00000010958	PPFIA2
ENSGALG00000011931	SNU13
ENSGALG00000011932	XRCC6
ENSGALG00000047248	DESI1
ENSGALG00000038599	PMM1
ENSGALG00000012647	RFX4
ENSGALG00000036358	LMO3
ENSGALG00000013211	ST8SIA1
ENSGALG00000014228	SMC1B
ENSGALG00000014232	RIBC2
ENSGALG00000014477	CD4
ENSGALG00000022926	GPR162
ENSGALG00000014490	P3H3
ENSGALG00000034438	GNB3
ENSGALG00000014513	CDCA3
ENSGALG00000014525	USP5
ENSGALG00000040620	LSAMP
ENSGALG00000015356	IFT57
ENSGALG00000022871	HHLA2
ENSGALG00000015358	MYH15
ENSGALG00000019215	ARL6
ENSGALG00000015737	NCAM2
ENSGALG00000032882	EVA1C
ENSGALG00000037962	C1H21ORF59
ENSGALG00000034317	SYNJ1
ENSGALG00000036833	PAXBP1
ENSGALG00000038649	DONSON
ENSGALG00000029670	CRYZL1
ENSGALG00000036677	ITSN1
ENSGALG00000016020	CLIC6
ENSGALG00000016138	DSCAM
ENSGALG00000016173	UBASH3A
ENSGALG00000043976	RSPH1
ENSGALG00000016185	SLC37A1
ENSGALG00000042400	CASK
ENSGALG00000016228	NYX
ENSGALG00000016284	TAB3
ENSGALG00000016281	DMD
ENSGALG00000016288	IL1RAPL1
ENSGALG00000016543	NHS
ENSGALG00000016548	SYAP1
ENSGALG00000016549	CTPS2
ENSGALG00000034834	WWC3
ENSGALG00000016817	RASA3
ENSGALG00000016866	FGF14
ENSGALG00000016890	MBNL2
ENSGALG00000016902	GPC5
ENSGALG00000016910	RBM26
ENSGALG00000016929	PIBF1
ENSGALG00000037015	DACH1
ENSGALG00000017111	NUP58
ENSGALG00000017112	MTMR6
ENSGALG00000017156	DDX10
ENSGALG00000029416	TRPC6
ENSGALG00000017199	MAML2
ENSGALG00000003014	CHRNA3
ENSGALG00000003021	CHRNA5
ENSGALG00000003046	PSMA4
ENSGALG00000003063	HYKK
ENSGALG00000035462	IREB2
ENSGALG00000003193	CRABP-I
ENSGALG00000003487	RAB8B
ENSGALG00000052612	RPS27L
ENSGALG00000003505	LACTB
ENSGALG00000003521	TPM1
ENSGALG00000003759	RORA
ENSGALG00000003788	BNIP2
ENSGALG00000003793	GTF2A2
ENSGALG00000044940	GCNT3
ENSGALG00000003930	APBA2
ENSGALG00000004087	THSD4
ENSGALG00000004270	ALDH1A2
ENSGALG00000037336	PRTG
ENSGALG00000004369	PYGO1
ENSGALG00000004387	CCPG1
ENSGALG00000037734	PIGB
ENSGALG00000004435	RAB27A
ENSGALG00000031853	PIGBOS1
ENSGALG00000032858	RSL24D1
ENSGALG00000008146	MORF4L2
ENSGALG00000008164	ADAMTS7
ENSGALG00000026448	FAM96A
ENSGALG00000008199	CTDSPL2
ENSGALG00000008208	CASC4
ENSGALG00000030858	FRMD5
ENSGALG00000034950	SMPD3
ENSGALG00000005251	CMTM4
ENSGALG00000000424	CMTM3
ENSGALG00000005319	CDH8
ENSGALG00000005078	NUP210
ENSGALG00000005092	HDAC11
ENSGALG00000052355	PDE12
ENSGALG00000005622	ARF4
ENSGALG00000005656	DENND6A
ENSGALG00000007431	MAGI1
ENSGALG00000007467	SLC25A26
ENSGALG00000007483	LRIG1
ENSGALG00000007569	KBTBD8
ENSGALG00000007652	SUCLG2
ENSGALG00000049667	TAFA1
ENSGALG00000013406	EOGT
ENSGALG00000013408	TMF1
ENSGALG00000013410	UBA3
ENSGALG00000038904	ARL6IP5
ENSGALG00000018946	LMOD3
ENSGALG00000037791	FRMD4B
ENSGALG00000039583	MITF
ENSGALG00000007741	MDFIC2
ENSGALG00000007769	FOXP1
ENSGALG00000037841	GRM7
ENSGALG00000008473	PLXND1
ENSGALG00000008487	TMCC1
ENSGALG00000003702	CLINT1
ENSGALG00000038954	LSM11
ENSGALG00000003722	THG1L
ENSGALG00000003744	ADAM19
ENSGALG00000004310	TTYH3
ENSGALG00000004348	BRAT1
ENSGALG00000042052	PPIL2
ENSGALG00000002336	EP400
ENSGALG00000002354	PUS1
ENSGALG00000002403	ULK1
ENSGALG00000002579	RIMBP2
ENSGALG00000003120	NCOR2
ENSGALG00000003392	SBNO1
ENSGALG00000003682	ARL6IP4
ENSGALG00000003687	OGFOD2
ENSGALG00000004379	BCL7A
ENSGALG00000004397	MLXIP
ENSGALG00000007393	SUDS3
ENSGALG00000030263	RABL6
ENSGALG00000030255	AMBP
ENSGALG00000002515	OLFM1
ENSGALG00000032452	GAS7
ENSGALG00000001036	ELAC2
ENSGALG00000007093	CYTH1
ENSGALG00000007181	PGS1
ENSGALG00000004679	AKAP10
ENSGALG00000004691	NLE1
ENSGALG00000004727	ULK2
ENSGALG00000004763	ALDH3A2
ENSGALG00000006797	ADARB2
ENSGALG00000007956	PLXDC2
ENSGALG00000008764	FAM171A1
ENSGALG00000009062	CDK14
ENSGALG00000009475	FAM133B
ENSGALG00000009476	CDK6
ENSGALG00000009500	VPS50
ENSGALG00000009509	CALCR
ENSGALG00000033561	DGKB
ENSGALG00000034024	RAPGEF5
ENSGALG00000010938	KLHL7
ENSGALG00000010942	NUPL2
ENSGALG00000010973	TRA2A
ENSGALG00000010976	CCDC126
ENSGALG00000010977	FAM221A
ENSGALG00000010980	STK31
ENSGALG00000010997	DFNA5
ENSGALG00000011007	OSBPL3
ENSGALG00000011046	SNX10
ENSGALG00000011170	WIPF3
ENSGALG00000011226	ANKRD28
ENSGALG00000011235	GALNT15
ENSGALG00000011248	PLCL2
ENSGALG00000011251	TBC1D5
ENSGALG00000011272	RAB5A
ENSGALG00000044362	PP2D1
ENSGALG00000011278	KAT2B
ENSGALG00000011281	SGO1
ENSGALG00000033593	UBE2E2
ENSGALG00000011291	NR1D2
ENSGALG00000011294	THRB
ENSGALG00000011298	RARB
ENSGALG00000011300	TOP2B
ENSGALG00000011439	RBMS3
ENSGALG00000042371	ANO10
ENSGALG00000039920	SNRK
ENSGALG00000040873	MRPL3
ENSGALG00000029235	CPNE4
ENSGALG00000043415	ACPP
ENSGALG00000032958	AMPH
ENSGALG00000012695	NOL7
ENSGALG00000012696	RANBP9
ENSGALG00000012997	DNAH5
ENSGALG00000028685	SEMA5A
ENSGALG00000013193	IRX2
ENSGALG00000019489	CHST9
ENSGALG00000031578	CSMD3
ENSGALG00000034171	EPB41L1
ENSGALG00000001034	AAR2
ENSGALG00000001420	RALGAPB
ENSGALG00000001492	NDRG3
ENSGALG00000001522	PHF20
ENSGALG00000047720	KLHDC7A
ENSGALG00000037479	IGSF21
ENSGALG00000043128	ARHGEF10L
ENSGALG00000031684	RCC2
ENSGALG00000039572	PADI1
ENSGALG00000029212	PADI2
ENSGALG00000041401	SDHB
ENSGALG00000050621	MRPS16
ENSGALG00000000535	ERRFI1
ENSGALG00000036214	PARK7
ENSGALG00000052935	TNFRSF9
ENSGALG00000000556	UTS2
ENSGALG00000000573	PER3
ENSGALG00000000579	VAMP3
ENSGALG00000001058	ARHGEF16
ENSGALG00000036728	PRDM16
ENSGALG00000000242	EBF2
ENSGALG00000007868	BCO2
ENSGALG00000048129	TEX12
ENSGALG00000007874	IL18
ENSGALG00000007878	SDHD
ENSGALG00000047403	PIH1D2
ENSGALG00000007904	DLAT
ENSGALG00000007929	DIXDC1
ENSGALG00000040842	HSPB2
ENSGALG00000032467	C11orf52
ENSGALG00000007945	CRYAB
ENSGALG00000040498	SLC26A8
ENSGALG00000042833	MAPK14
ENSGALG00000030966	MAPK13
ENSGALG00000029261	RTN4
ENSGALG00000008139	EML6
ENSGALG00000029512	SPTBN1
ENSGALG00000027632	ACYP2
ENSGALG00000009100	FSHR
ENSGALG00000009078	GALNT14
ENSGALG00000008866	WDPCP
ENSGALG00000009068	ITPKB
ENSGALG00000020729	NDUFAF5
ENSGALG00000009037	SPTLC3
ENSGALG00000008845	HAO1
ENSGALG00000008627	TTBK1
ENSGALG00000008563	ENTPD6
ENSGALG00000008552	MAL
ENSGALG00000008550	MRPS5
ENSGALG00000009388	SUSD4
ENSGALG00000054469	DISP1
ENSGALG00000037257	HLX
ENSGALG00000009453
ENSGALG00000009457	PFN3
ENSGALG00000034303	C1orf115
ENSGALG00000026385	LYPLAL1
ENSGALG00000009687	KCNK2
ENSGALG00000009690	CENPF
ENSGALG00000009784	PTPN14
ENSGALG00000009947	PLEKHH2
ENSGALG00000009954	DYNC2LI1
ENSGALG00000009990	SRBD1
ENSGALG00000010000	PRKCE
ENSGALG00000010020	TTC7A
ENSGALG00000010296	MRPS18A
ENSGALG00000010448	LTBP1
ENSGALG00000010594	FEZ2
ENSGALG00000032640	CRIM1
ENSGALG00000010733	CEP170
ENSGALG00000010812	RYR2
ENSGALG00000012971	CCDC170
ENSGALG00000012973	ESR1
ENSGALG00000013604	VIP
ENSGALG00000026034	RGS17
ENSGALG00000013616	OPRM1
ENSGALG00000013727	SYNJ2
ENSGALG00000013732	SERAC1
ENSGALG00000013768	PHACTR2
ENSGALG00000015338	QRSL1
ENSGALG00000015405	PREP
ENSGALG00000015434	GRIK2
ENSGALG00000015465	ASCC3
ENSGALG00000015517	KLHL32
ENSGALG00000015889	PHIP
ENSGALG00000015892	IRAK1BP1
ENSGALG00000037249	KCNQ5
ENSGALG00000016289	DST
ENSGALG00000035230	CSMD1
ENSGALG00000050002	COLEC11
ENSGALG00000016477	WDR35
ENSGALG00000016478	MATN3
ENSGALG00000016479	LAPTM4A
ENSGALG00000016481	PUM2
ENSGALG00000007151	BRWD3
ENSGALG00000007234	CLCN5
ENSGALG00000007493	NSDHL
ENSGALG00000007843	ATRX
ENSGALG00000008107	IRS4
ENSGALG00000009732	PCDH18
ENSGALG00000009977	SMAD1
ENSGALG00000010035	NR3C2
ENSGALG00000010363	HERC3
ENSGALG00000010371	FAM13A
ENSGALG00000010397	GRID2
ENSGALG00000051117	GIMD1
ENSGALG00000010553	AIMP1
ENSGALG00000010564	TBCK
ENSGALG00000043555	NPNT
ENSGALG00000030065	TENM3
ENSGALG00000011612	GC
ENSGALG00000011616	NPFFR2
ENSGALG00000011623	ADAMTS3
ENSGALG00000011823	FAT4
ENSGALG00000012018	UGT8
ENSGALG00000033286	ARSJ
ENSGALG00000041635	CAMK2D
ENSGALG00000012074	ALPK1
ENSGALG00000042492	PITX2
ENSGALG00000031410	ENPEP
ENSGALG00000043681	DAPP1
ENSGALG00000000055	LAMTOR3
ENSGALG00000014026	DNAJB14
ENSGALG00000014023	H2AFZ
ENSGALG00000039498	PPP3CA
ENSGALG00000013579	FAT1
ENSGALG00000013602	PCM1
ENSGALG00000013728	PPAT
ENSGALG00000013764	AASDH
ENSGALG00000013771	KIAA1211
ENSGALG00000013929	PDGFRA
ENSGALG00000026279	COMMD8
ENSGALG00000014202	GABRA4
ENSGALG00000014206	GABRA2
ENSGALG00000020143	GABRG1
ENSGALG00000041717	KLF3
ENSGALG00000013310	MAEA
ENSGALG00000039942	CTBP1
ENSGALG00000037556	SLC1A2
ENSGALG00000007948	LRRC4C
ENSGALG00000039558	TTC17
ENSGALG00000036787	HSD17B12
ENSGALG00000008347	ATG13
ENSGALG00000008354	HARBI1
ENSGALG00000008358	AMBRA1
ENSGALG00000039118	MEIS2
ENSGALG00000020438	DPH6
ENSGALG00000009850	NOVA1
ENSGALG00000011443	EXOC3L4
ENSGALG00000011533	XRCC3
ENSGALG00000011534	ZFYVE21
ENSGALG00000011548	PPP1R13B
ENSGALG00000053706	C14orf2
ENSGALG00000027643	RD3L
ENSGALG00000011581	KIF26A
ENSGALG00000011921	DHRS7
ENSGALG00000011922	PCNX4
ENSGALG00000012101	AP5M1
ENSGALG00000012105	EXOC5
ENSGALG00000003925	MYPN
ENSGALG00000052760	ATOH7
ENSGALG00000003935	PBLD
ENSGALG00000008933	CASP7
ENSGALG00000020679	PLEKHS1
ENSGALG00000008938	DCLRE1A
ENSGALG00000008946	NHLRC2
ENSGALG00000009048	ABLIM1
ENSGALG00000030276	SHTN1
ENSGALG00000031112	COL5A2
ENSGALG00000035584	COL3A1
ENSGALG00000002789	MAP2
ENSGALG00000003862	LRRFIP1
ENSGALG00000009286	ATP5G3
ENSGALG00000009287	ATF2
ENSGALG00000009293	CHN1
ENSGALG00000011099	FAP
ENSGALG00000011104	GCG
ENSGALG00000042452	DPP4
ENSGALG00000012407	LRP1B
ENSGALG00000012418	KYNU
ENSGALG00000012421	ARHGAP15
ENSGALG00000004578	RABGAP1L
ENSGALG00000004587	RC3H1
ENSGALG00000004591	SERPINC1
ENSGALG00000020922	C1orf21
ENSGALG00000004806	EDEM3
ENSGALG00000033407	BRINP3
ENSGALG00000029582	EVI5
ENSGALG00000028423	HS2ST1
ENSGALG00000036789	ADGRL2
ENSGALG00000008951	MIGA1
ENSGALG00000008974	USP33
ENSGALG00000011041	DNAJC6
ENSGALG00000011047	LEPROT
ENSGALG00000011058	LEPR
ENSGALG00000005030	DOCK10
ENSGALG00000004966	NYAP2
ENSGALG00000002958	DNER
ENSGALG00000002929	TRIP12
ENSGALG00000038747	TM4SF18
ENSGALG00000030773	CP
ENSGALG00000040089	HPS3
ENSGALG00000035535	GYG1

## Sheet: S6
Table S6. Functional enrichment analysis of the selected genes by the database for annotation, and red font indicates pathways visualized in the manuscript.
#Term	Database	ID	Input number	Background number	P-Value	Corrected P-Value	Input
Neuroactive ligand-receptor interaction	KEGG PATHWAY	gga04080	17	333	6.38678e-05	0.00955981	UTS2|GCG|GRID2|THRB|GRIK2|FSHR|NPFFR2|VIP|LEPR|CHRNA5|OPRM1|CHRNA3|GABRA4|GRM7|GABRG1|CALCR|GABRA2
Citrate cycle (TCA cycle)	KEGG PATHWAY	gga00020	4	28	0.00169827	0.0553509	SUCLG2|SDHB|SDHD|DLAT
Adrenergic signaling in cardiomyocytes	KEGG PATHWAY	gga04261	7	128	0.00651481	0.109038	MYH15|CAMK2D|RYR2|TPM1|MAPK14|MAPK13|ATF2
Oocyte meiosis	KEGG PATHWAY	gga04114	6	99	0.00727127	0.111939	SMC1B|CAMK2D|SGO1|MAPK14|MAPK13|PPP3CA
Notch signaling pathway	KEGG PATHWAY	gga04330	4	44	0.007505	0.111939	CTBP1|MAML2|NCOR2|KAT2B
Metabolic pathways	KEGG PATHWAY	gga01100	33	1290	0.00940214	0.129279	HSD17B12|NSDHL|UGT8|SMPD3|PGS1|PMM1|GYG1|ALDH1A2|QRSL1|KYNU|CTPS2|GCNT3|ALDH3A2|ITPKB|SYNJ1|SPTLC3|SYNJ2|DGKB|MTMR6|ENTPD6|PIGB|SUCLG2|DLAT|HYKK|CHST9|GALNT14|GALNT15|ACYP2|ST8SIA1|PPAT|HAO1|SDHB|SDHD
Mucin type O-glycan biosynthesis	KEGG PATHWAY	gga00512	3	28	0.0135223	0.146007	GALNT14|GALNT15|GCNT3
Ribosome	KEGG PATHWAY	gga03010	6	120	0.0168277	0.164538	RPS27L|MRPS5|MRPS18A|MRPS16|MRPL3|RSL24D1
Pyruvate metabolism	KEGG PATHWAY	gga00620	3	32	0.0187794	0.172145	ALDH3A2|DLAT|ACYP2
Phosphatidylinositol signaling system	KEGG PATHWAY	gga04070	5	91	0.0199643	0.175252	DGKB|MTMR6|ITPKB|SYNJ1|SYNJ2
Carbon metabolism	KEGG PATHWAY	gga01200	5	102	0.0301352	0.217909	SUCLG2|HAO1|SDHB|SDHD|DLAT
Salmonella infection	KEGG PATHWAY	gga05132	4	70	0.0320693	0.226675	IL18|MAPK14|PFN3|MAPK13
Inositol phosphate metabolism	KEGG PATHWAY	gga00562	4	71	0.033459	0.228994	MTMR6|ITPKB|SYNJ1|SYNJ2
Sphingolipid metabolism	KEGG PATHWAY	gga00600	3	45	0.0426029	0.251614	UGT8|SPTLC3|SMPD3
Autophagy - animal	KEGG PATHWAY	gga04140	5	117	0.0484967	0.266614	ULK2|IRS4|AMBRA1|ATG13|ULK1
Ubiquitin mediated proteolysis	KEGG PATHWAY	gga04120	5	127	0.0637276	0.308751	HERC3|UBE2E2|TRIP12|PPIL2|UBA3
TGF-beta signaling pathway	KEGG PATHWAY	gga04350	4	90	0.0664437	0.308751	PITX2|THSD4|SMAD1|LTBP1
AGE-RAGE signaling pathway in diabetic complications	KEGG PATHWAY	gga04933	4	90	0.0664437	0.308751	MAPK14|COL3A1|PRKCE|MAPK13
VEGF signaling pathway	KEGG PATHWAY	gga04370	3	58	0.0762405	0.308751	MAPK14|PPP3CA|MAPK13
Mitophagy - animal	KEGG PATHWAY	gga04137	3	58	0.0762405	0.308751	MITF|AMBRA1|ULK1
Autophagy - other	KEGG PATHWAY	gga04136	2	28	0.0844899	0.308751	ULK2|ATG13
Cardiac muscle contraction	KEGG PATHWAY	gga04260	3	66	0.101248	0.308751	RYR2|MYH15|TPM1
Tryptophan metabolism	KEGG PATHWAY	gga00380	2	39	0.142204	0.31328	ALDH3A2|KYNU
NOD-like receptor signaling pathway	KEGG PATHWAY	gga04621	4	124	0.15416	0.315079	IL18|MAPK14|TAB3|MAPK13
Ascorbate and aldarate metabolism	KEGG PATHWAY	gga00053	1	10	0.164342	0.315079	ALDH3A2
GnRH signaling pathway	KEGG PATHWAY	gga04912	3	84	0.167026	0.319181	CAMK2D|MAPK14|MAPK13
C-type lectin receptor signaling pathway	KEGG PATHWAY	gga04625	3	87	0.179	0.322061	MAPK14|PPP3CA|MAPK13
RNA transport	KEGG PATHWAY	gga03013	4	132	0.179147	0.322061	NUP58|NUP210|NUPL2|ELAC2
Endocytosis	KEGG PATHWAY	gga04144	6	228	0.180245	0.323706	PDGFRA|RAB5A|DNAJC6|AMPH|CYTH1|WIPF3
Calcium signaling pathway	KEGG PATHWAY	gga04020	5	180	0.181741	0.325859	CAMK2D|PPP3CA|PDGFRA|RYR2|ITPKB
Non-homologous end-joining	KEGG PATHWAY	gga03450	1	12	0.191187	0.326395	XRCC6
Glycosphingolipid biosynthesis - globo and isoglobo series	KEGG PATHWAY	gga00603	1	13	0.204285	0.331987	ST8SIA1
Cellular senescence	KEGG PATHWAY	gga04218	4	143	0.21549	0.336464	MAPK14|PPP3CA|CDK6|MAPK13
Glycosphingolipid biosynthesis - ganglio series	KEGG PATHWAY	gga00604	1	14	0.217172	0.336464	ST8SIA1
Glycolysis / Gluconeogenesis	KEGG PATHWAY	gga00010	2	53	0.223547	0.342537	ALDH3A2|DLAT
Lysine degradation	KEGG PATHWAY	gga00310	2	54	0.229522	0.342537	ALDH3A2|HYKK
RIG-I-like receptor signaling pathway	KEGG PATHWAY	gga04622	2	57	0.247503	0.355306	MAPK14|MAPK13
Steroid biosynthesis	KEGG PATHWAY	gga00100	1	17	0.254596	0.356192	NSDHL
Pyrimidine metabolism	KEGG PATHWAY	gga00240	2	59	0.259518	0.362501	ENTPD6|CTPS2
MAPK signaling pathway	KEGG PATHWAY	gga04010	6	261	0.265348	0.363265	PDGFRA|MAPK14|MAPK13|PPP3CA|ATF2|LAMTOR3
Glycerolipid metabolism	KEGG PATHWAY	gga00561	2	60	0.265528	0.363265	DGKB|ALDH3A2
Adipocytokine signaling pathway	KEGG PATHWAY	gga04920	2	64	0.289555	0.38206	IRS4|LEPR
Histidine metabolism	KEGG PATHWAY	gga00340	1	21	0.301733	0.392499	ALDH3A2
Other types of O-glycan biosynthesis	KEGG PATHWAY	gga00514	1	22	0.313046	0.400116	EOGT
Glycosylphosphatidylinositol (GPI)-anchor biosynthesis	KEGG PATHWAY	gga00563	1	22	0.313046	0.400116	PIGB
Glycosphingolipid biosynthesis - lacto and neolacto series	KEGG PATHWAY	gga00601	1	23	0.324175	0.406663	ST8SIA1
Porphyrin and chlorophyll metabolism	KEGG PATHWAY	gga00860	1	23	0.324175	0.406663	CP
Cell adhesion molecules (CAMs)	KEGG PATHWAY	gga04514	3	122	0.329654	0.412068	CD4|LRRC4C|NCAM2
FoxO signaling pathway	KEGG PATHWAY	gga04068	3	123	0.334081	0.41449	MAPK14|IRS4|MAPK13
Glycosaminoglycan biosynthesis - heparan sulfate / heparin	KEGG PATHWAY	gga00534	1	24	0.335124	0.41449	HS2ST1
Fatty acid elongation	KEGG PATHWAY	gga00062	1	25	0.345897	0.421592	HSD17B12
Progesterone-mediated oocyte maturation	KEGG PATHWAY	gga04914	2	78	0.372367	0.441919	MAPK14|MAPK13
Phagosome	KEGG PATHWAY	gga04145	3	132	0.373807	0.443329	VAMP3|RAB5A|COLEC11
SNARE interactions in vesicular transport	KEGG PATHWAY	gga04130	1	29	0.387274	0.452591	VAMP3
beta-Alanine metabolism	KEGG PATHWAY	gga00410	1	29	0.387274	0.452591	ALDH3A2
Biosynthesis of unsaturated fatty acids	KEGG PATHWAY	gga01040	1	30	0.397204	0.459316	HSD17B12
Toll-like receptor signaling pathway	KEGG PATHWAY	gga04620	2	84	0.406728	0.468152	MAPK14|MAPK13
Glyoxylate and dicarboxylate metabolism	KEGG PATHWAY	gga00630	1	31	0.406973	0.468152	HAO1
mTOR signaling pathway	KEGG PATHWAY	gga04150	3	140	0.408727	0.469863	ULK2|ULK1|LAMTOR3
Wnt signaling pathway	KEGG PATHWAY	gga04310	3	141	0.413054	0.473908	CAMK2D|PPP3CA|CTBP1
Propanoate metabolism	KEGG PATHWAY	gga00640	1	32	0.416584	0.47517	SUCLG2
Fatty acid degradation	KEGG PATHWAY	gga00071	1	33	0.42604	0.479431	ALDH3A2
Starch and sucrose metabolism	KEGG PATHWAY	gga00500	1	33	0.42604	0.479431	GYG1
Cytokine-cytokine receptor interaction	KEGG PATHWAY	gga04060	4	202	0.428114	0.481457	CD4|IL18|TNFRSF9|LEPR
Alanine, aspartate and glutamate metabolism	KEGG PATHWAY	gga00250	1	34	0.435343	0.486478	PPAT
Ferroptosis	KEGG PATHWAY	gga04216	1	34	0.435343	0.486478	CP
Proteasome	KEGG PATHWAY	gga03050	1	35	0.444495	0.494196	PSMA4
Fructose and mannose metabolism	KEGG PATHWAY	gga00051	1	35	0.444495	0.494196	PMM1
Melanogenesis	KEGG PATHWAY	gga04916	2	91	0.445629	0.495143	MITF|CAMK2D
Glycerophospholipid metabolism	KEGG PATHWAY	gga00564	2	94	0.461862	0.509231	DGKB|PGS1
Steroid hormone biosynthesis	KEGG PATHWAY	gga00140	1	37	0.462359	0.509231	HSD17B12
Basal transcription factors	KEGG PATHWAY	gga03022	1	38	0.471075	0.516246	GTF2A2
Homologous recombination	KEGG PATHWAY	gga03440	1	38	0.471075	0.516246	XRCC3
Tight junction	KEGG PATHWAY	gga04530	3	156	0.476551	0.521598	RAB8B|PRKCE|MAGI1
Retinol metabolism	KEGG PATHWAY	gga00830	1	39	0.47965	0.522391	ALDH1A2
Arginine and proline metabolism	KEGG PATHWAY	gga00330	1	42	0.504551	0.54213	ALDH3A2
Aminoacyl-tRNA biosynthesis	KEGG PATHWAY	gga00970	1	43	0.512584	0.548418	QRSL1
Cytosolic DNA-sensing pathway	KEGG PATHWAY	gga04623	1	44	0.520488	0.554179	IL18
Valine, leucine and isoleucine degradation	KEGG PATHWAY	gga00280	1	44	0.520488	0.554179	ALDH3A2
Ether lipid metabolism	KEGG PATHWAY	gga00565	1	44	0.520488	0.554179	UGT8
Spliceosome	KEGG PATHWAY	gga03040	2	107	0.528837	0.561032	TRA2A|SNU13
Amino sugar and nucleotide sugar metabolism	KEGG PATHWAY	gga00520	1	48	0.550844	0.580183	PMM1
Oxidative phosphorylation	KEGG PATHWAY	gga00190	2	113	0.557788	0.586451	SDHB|SDHD
Cell cycle	KEGG PATHWAY	gga04110	2	114	0.562488	0.59068	SMC1B|CDK6
Apelin signaling pathway	KEGG PATHWAY	gga04371	2	119	0.585453	0.608943	RYR2|PRKCE
Fatty acid metabolism	KEGG PATHWAY	gga01212	1	53	0.586107	0.608943	HSD17B12
Purine metabolism	KEGG PATHWAY	gga00230	2	125	0.611819	0.631926	ENTPD6|PPAT
Necroptosis	KEGG PATHWAY	gga04217	2	131	0.636888	0.655894	CAMK2D|H2AFZ
Influenza A	KEGG PATHWAY	gga05164	2	135	0.652885	0.671583	IL18|CDK6
p53 signaling pathway	KEGG PATHWAY	gga04115	1	66	0.665398	0.682062	CDK6
Ribosome biogenesis in eukaryotes	KEGG PATHWAY	gga03008	1	67	0.670829	0.68643	SNU13
Protein processing in endoplasmic reticulum	KEGG PATHWAY	gga04141	2	153	0.717992	0.730442	CRYAB|EDEM3
ErbB signaling pathway	KEGG PATHWAY	gga04012	1	78	0.725066	0.737213	CAMK2D
Peroxisome	KEGG PATHWAY	gga04146	1	79	0.72953	0.741324	HAO1
ECM-receptor interaction	KEGG PATHWAY	gga04512	1	83	0.746677	0.757436	NPNT
Gap junction	KEGG PATHWAY	gga04540	1	84	0.750792	0.761171	PDGFRA
Regulation of actin cytoskeleton	KEGG PATHWAY	gga04810	2	190	0.819901	0.826949	PDGFRA|PFN3
Lysosome	KEGG PATHWAY	gga04142	1	110	0.837238	0.843468	LAPTM4A
Vascular smooth muscle contraction	KEGG PATHWAY	gga04270	1	117	0.854886	0.860263	PRKCE
Insulin signaling pathway	KEGG PATHWAY	gga04910	1	121	0.8641	0.869037	IRS4
Apoptosis	KEGG PATHWAY	gga04210	1	127	0.876838	0.880339	CASP7
Focal adhesion	KEGG PATHWAY	gga04510	1	189	0.955519	0.955519	PDGFRA
--------------------
